# Supplementary material for: Novel equine tissue miRNAs and breed-related miRNA expressed in serum
Source: BMC Genomics. 2016 Oct 26;17:831. doi: 10.1186/s12864-016-3168-2 (PMC5080802; doi:10.1186/s12864-016-3168-2)
Supplement: Additional file 1: Table S1. — RNA sample description. An Excel table with details on RNA samples used for library preparation. For each library horse ID, tissue, breed, age, sex, and absorbance at 414 nm (only serum samples) are given. (XLSX 17 kb) [file 12864_2016_3168_MOESM1_ESM.xlsx]

## Sheet: Feuil1
Library_ID	tissue	Horse ID			Breed			Sex			Age			Absorbance (414nm)
ECAUB_B1	platysma	2	3	4	TF	TF	SF	male	male	female	6	6	13	NA
ECAUB_B2	platysma	10	11	12	TF	TF	TF	female	female	male	14	26	6	NA
ECAUB_B3	masseter	2	3	5	TF	TF	TF	male	male	female	6	6	12	NA
ECAUB_B4	masseter	4	6	7	SF	SF	SF	female	female	female	13	13	6	NA
ECAUB_B5	heart	4	7	8	SF	SF	SF	female	female	female	13	6	11	NA
ECAUB_B6	heart	9	2	5	SF	TF	TF	female	male	female	13	6	12	NA
ECAUB_B7	liver	4	6	9	SF	SF	SF	female	female	female	13	13	13	NA
ECAUB_B8	liver	3	2	12	TF	TF	TF	male	male	male	6	6	6	NA
ECAUB_B9	healthy GM	40	21	36	COB	COB	COB	female	male	male	17	16	13	NA
ECAUB_B10	PSSM_GM	32	28	57	COB	COB	COB	male	male	male	15	15	13	NA
ECAUB_B11	PSSM_GM	61	63	38	COB	COB	COB	male	male	male	10	10	21	NA
ECAUB_B12	platysma	1	5	13	SF	TF	SF	female	female	female	13	12	14	NA
ECAUB_B13	masseter	13	11	14	SF	TF	TF	female	female	male	14	26	9	NA
ECAUB_B14	heart	1	14	15	SF	TF	TF	female	male	male	13	9	6	NA
ECAUB_B15	healthy GM	35	39	56	COB	COB	COB	male	female	female	17	19	14	NA
ECAUB_B16	liver	11	15	5	TF	TF	TF	female	male	female	26	6	12	NA
ECAUB_B17	PSSM_GM	16	44	46	COB	COB	COB	male	female	female	28	14	15	NA
ECAUB_B18	bone	CVI	CVII	CVIII	AA	AA	AA	female	male	male	0.5	0.5	0.5	NA
ECAUB_B19	cartilage	CVI2	CVII2	CIX2	AA	AA	AA	female	male	female	0.5	0.5	0.5	NA
ECAUB_B20	cartilage	CVI5	CVII4	CIX4	AA	AA	AA	female	male	female	0.5	0.5	0.5	NA
ECAUB_B31	blood	A			AR			female			10			NA
ECAUB_B32	blood	A			AR			female			10			NA
ECAUB_R1	serum	R1	ECAUB_R1	ECAUB_R1	Warmblood	Warmblood	Warmblood	male	male	male	21	21	21	0.8789
ECAUB_R2	serum	R2	ECAUB_R2	ECAUB_R2	Warmblood	Warmblood	Warmblood	female	female	female	17	17	17	0.7102
ECAUB_R3	serum	R3	ECAUB_R3	ECAUB_R3	Warmblood	Warmblood	Warmblood	male	male	male	16	16	16	0.9623
ECAUB_R5	serum	R5	ECAUB_R5	ECAUB_R5	Warmblood	Warmblood	Warmblood	male	male	male	18	18	18	1.0846
ECAUB_R6	serum	R6	ECAUB_R6	ECAUB_R6	Warmblood	Warmblood	Warmblood	male	male	male	19	19	19	1.2899
ECAUB_R7	serum	R7	ECAUB_R7	ECAUB_R7	Warmblood	Warmblood	Warmblood	female	female	female	18	18	18	0.7992
ECAUB_R8	serum	R8	ECAUB_R8	ECAUB_R8	Warmblood	Warmblood	Warmblood	female	female	female	17	17	17	0.9349
ECAUB_R16	serum	R16	ECAUB_R16	ECAUB_R16	Warmblood	Warmblood	Warmblood	female	female	female	21	21	21	1.3898
ECAUB_R17	serum	R17	ECAUB_R17	ECAUB_R17	Warmblood	Warmblood	Warmblood	male	male	male	20	20	20	1.0754
ECAUB_R21	serum	R21	ECAUB_R21	ECAUB_R21	Warmblood	Warmblood	Warmblood	female	female	female	19	19	19	0.9688
ECAUB_R22	serum	R22	ECAUB_R22	ECAUB_R22	Warmblood	Warmblood	Warmblood	female	female	female	23	23	23	0.8598
ECAUB_R23	serum	R23	ECAUB_R23	ECAUB_R23	Warmblood	Warmblood	Warmblood	female	female	female	19	19	19	1.0129
ECAUB_R24	serum	R24	ECAUB_R24	ECAUB_R24	Warmblood	Warmblood	Warmblood	female	female	female	32	32	32	1.2028
ECAUB_R26	serum	R26	ECAUB_R26	ECAUB_R26	Warmblood	Warmblood	Warmblood	female	female	female	12	12	12	0.8827
ECAUB_R30	serum	R30	ECAUB_R30	ECAUB_R30	Warmblood	Warmblood	Warmblood	female	female	female	13	13	13	1.1307
ECAUB_R31	serum	R31	ECAUB_R31	ECAUB_R31	Warmblood	Warmblood	Warmblood	male	male	male	18	18	18	0.191
ECAUB_R34	serum	R34	ECAUB_R34	ECAUB_R34	Warmblood	Warmblood	Warmblood	male	male	male	18	18	18	1.1063
ECAUB_R37	serum	R37	ECAUB_R37	ECAUB_R37	Warmblood	Warmblood	Warmblood	male	male	male	19	19	19	0.9101
ECAUB_R46	serum	R46	ECAUB_R46	ECAUB_R46	Warmblood	Warmblood	Warmblood	male	male	male	17	17	17	1.4915
ECAUB_R49	serum	R49	ECAUB_R49	ECAUB_R49	Warmblood	Warmblood	Warmblood	female	female	female	15	15	15	0.6693
ECAUB_R51	serum	R51	ECAUB_R51	ECAUB_R51	Warmblood	Warmblood	Warmblood	male	male	male	15	15	15	1.0878
ECAUB_R54	serum	R54	ECAUB_R54	ECAUB_R54	Warmblood	Warmblood	Warmblood	female	female	female	14	14	14	1.1262
ECAUB_R56	serum	R56	ECAUB_R56	ECAUB_R56	Warmblood	Warmblood	Warmblood	male	male	male	19	19	19	1.1676
ECAUB_R58	serum	R58	ECAUB_R58	ECAUB_R58	Warmblood	Warmblood	Warmblood	female	female	female	17	17	17	0.9265
ECAUB_R61	serum	R61	ECAUB_R61	ECAUB_R61	Warmblood	Warmblood	Warmblood	male	male	male	13	13	13	0.9116
ECAUB_R63	serum	R63	ECAUB_R63	ECAUB_R63	Warmblood	Warmblood	Warmblood	male	male	male	13	13	13	0.8377
ECAUB_R66	serum	R66	ECAUB_R66	ECAUB_R66	Warmblood	Warmblood	Warmblood	female	female	female	15	15	15	1.0986
ECAUB_R67	serum	R67	ECAUB_R67	ECAUB_R67	Warmblood	Warmblood	Warmblood	male	male	male	20	20	20	0.9487
ECAUB_R68	serum	R68	ECAUB_R68	ECAUB_R68	Warmblood	Warmblood	Warmblood	female	female	female	16	16	16	1.2106
ECAUB_R74	serum	R74	ECAUB_R74	ECAUB_R74	Warmblood	Warmblood	Warmblood	female	female	female	20	20	20	2.3577
ECAUB_R76	serum	R76	ECAUB_R76	ECAUB_R76	Warmblood	Warmblood	Warmblood	female	female	female	20	20	20	1.7858
ECAUB_R77	serum	R77	ECAUB_R77	ECAUB_R77	Warmblood	Warmblood	Warmblood	male	male	male	16	16	16	1.0153
ECAUB_R79	serum	R79	ECAUB_R79	ECAUB_R79	Warmblood	Warmblood	Warmblood	female	female	female	18	18	18	1.0651
ECAUB_R81	serum	R81	ECAUB_R81	ECAUB_R81	Warmblood	Warmblood	Warmblood	female	female	female	21	21	21	0.9165
ECAUB_R83	serum	R83	ECAUB_R83	ECAUB_R83	Warmblood	Warmblood	Warmblood	male	male	male	19	19	19	0.9506
ECAUB_R85	serum	R85	ECAUB_R85	ECAUB_R85	Warmblood	Warmblood	Warmblood	male	male	male	20	20	20	2.4206
ECAUB_R86	serum	R86	ECAUB_R86	ECAUB_R86	Warmblood	Warmblood	Warmblood	male	male	male	22	22	22	1.4557
ECAUB_R91	serum	R91	ECAUB_R91	ECAUB_R91	Warmblood	Warmblood	Warmblood	female	female	female	13	13	13	0.709
ECAUB_R94	serum	R94	ECAUB_R94	ECAUB_R94	Warmblood	Warmblood	Warmblood	male	male	male	17	17	17	1.2479
ECAUB_R98	serum	R98	ECAUB_R98	ECAUB_R98	Warmblood	Warmblood	Warmblood	female	female	female	19	19	19	1.0691
ECAUB_R99	serum	R99	ECAUB_R99	ECAUB_R99	Warmblood	Warmblood	Warmblood	male	male	male	16	16	16	1.022
ECAUB_R103	serum	R103	ECAUB_R103	ECAUB_R103	Warmblood	Warmblood	Warmblood	male	male	male	6	6	6	0.7227
ECAUB_R104	serum	R104	ECAUB_R104	ECAUB_R104	Warmblood	Warmblood	Warmblood	female	female	female	21	21	21	1.3998
ECAUB_R110	serum	R110	ECAUB_R110	ECAUB_R110	Warmblood	Warmblood	Warmblood	male	male	male	18	18	18	NA
ECAUB_E569	serum	E569	ECAUB_E569	ECAUB_E569	Shetland Pony	Shetland Pony	Shetland Pony	female	female	female	13	13	13	0.759
ECAUB_E580	serum	E580	ECAUB_E580	ECAUB_E580	Shetland Pony	Shetland Pony	Shetland Pony	male	male	male	9	9	9	0.854
ECAUB_E566	serum	E566	ECAUB_E566	ECAUB_E566	Shetland Pony	Shetland Pony	Shetland Pony	male	male	male	13	13	13	1.354
ECAUB_E533	serum	E533	ECAUB_E533	ECAUB_E533	Welsh Pony	Welsh Pony	Welsh Pony	female	female	female	5	5	5	0.76
ECAUB_E565	serum	E565	ECAUB_E565	ECAUB_E565	Shetland Pony	Shetland Pony	Shetland Pony	male	male	male	19	19	19	1.14
