# Supplementary material for: Novel equine tissue miRNAs and breed-related miRNA expressed in serum
Source: BMC Genomics. 2016 Oct 26;17:831. doi: 10.1186/s12864-016-3168-2 (PMC5080802; doi:10.1186/s12864-016-3168-2)
Supplement: Additional file 3: Table S2. — Known and novel miRNAs expression values. An Excel table with normalized count per million values (cpm) for each of the known and novel miRNAs expressed at > 1 cpm in 90 % of samples. (XLSX 519 kb) [file 12864_2016_3168_MOESM3_ESM.xlsx]

## Sheet: Supplemental_Table_S2
	Expressed in tissue (>10 cpm in 90% of samples)											Mean CPM expression per group											CPM expression values per library
miRNA	serum_pony	serum_Warmblood	platysma	masseter	liver	heart	healthy_GM	cartilage	bone	blood	PSSM_GM	PSSM_GM_meanCPM	blood_meanCPM	bone_meanCPM	cartilage_meanCPM	healthy_GM_meanCPM	heart_meanCPM	liver_meanCPM	masseter_meanCPM	platysma_meanCPM	serum_Warmblood_meanCPM	serum_pony_meanCPM	PSSM_GM	PSSM_GM	PSSM_GM	blood	blood	bone	cartilage	cartilage	heart	heart	heart	liver	liver	liver	masseter	masseter	masseter	platysma	platysma	platysma	healthy_GM	healthy_GM	serum_Warmblood	serum_Warmblood	serum_Warmblood	serum_Warmblood	serum_Warmblood
eca-let-7a;MIMAT0012979,eca-let-7a,MI0012731,stem-loop	no	no	yes	yes	yes	yes	yes	yes	yes	yes	yes	748.22	28.78	2372.5	2358.78	474.54	568.3	1995.11	356.54	1135.38	13.7	12.04	686.97	418.15	1139.53	329.78	391.41	2372.5	210.73	4506.84	764.39	522.99	417.52	1639.14	1110.52	3235.68	156.3	417.25	496.08	1008.96	1289.5	1107.69	548.3	400.78	11.86	24.76	7.88	39.89	1.22
eca-let-7a;MIMAT0012979,eca-let-7a-2,MI0012932,stem-loop	no	no	yes	yes	yes	yes	yes	yes	yes	yes	yes	741.24	33.22	2372.5	2377.28	473.9	566.41	1975.95	358.03	1129.47	18.42	12.04	686.19	413.49	1124.04	329.78	387.89	2372.5	226.53	4528.04	762.61	519.57	417.05	1629.99	1102.56	3195.3	157.56	418.3	498.22	1000.91	1281.63	1105.86	551.72	396.08	49.13	39.76	9.46	52.58	1.22
ecaub_novel-miR-1176;eca-let-7a-2,MI0012932,stem-loop	no	no	yes	yes	yes	yes	yes	yes	yes	yes	yes	130.77	19.55	269.68	1346.4	133.88	214.36	523.72	76.65	101.05	16.57	40.83	176.97	134.21	81.12	104.56	65.82	269.68	33.37	2659.43	77.01	345.11	220.97	616.29	137.86	817.01	62.43	112.65	54.86	53.24	133.34	116.57	156.9	110.87	30.5	27.01	14.18	27.65	10.94
eca-let-7c;MIMAT0013181,eca-let-7c,MI0012925,stem-loop	no	no	yes	yes	yes	yes	yes	yes	yes	yes	yes	157.51	14.99	655.11	827.04	85.12	190.42	561.56	97.73	283.56	12.83	62.76	115.48	68.8	288.24	46.25	78.75	655.11	135.22	1518.86	243.12	230.71	97.44	450.34	307.8	926.54	42.3	90.11	160.77	270.43	303.26	276.99	101.34	68.9	13.55	16.5	4.55	13.15	0
eca-let-7d;MIMAT0013110,eca-let-7d,MI0012859,stem-loop	yes	yes	yes	yes	yes	yes	yes	yes	yes	yes	yes	74.12	196.89	257.34	282.21	29.29	28.76	209.71	61.05	117.92	116.14	59.26	81.43	49.11	91.83	1968.63	1978.22	257.34	49.17	515.25	17.78	12.16	56.33	191.12	179.16	258.85	24.74	72.67	85.73	113.64	120.39	119.72	21.05	37.53	313.44	201.8	64.45	223.02	32.21
eca-let-7e;MIMAT0013007,eca-let-7e,MI0012759,stem-loop	no	no	yes	no	yes	yes	yes	yes	yes	no	yes	25.47	3.24	78.73	130.01	15.85	24.99	170.63	13.94	38.99	2.78	7.32	21.3	18.21	36.91	8.04	18.81	78.73	10.54	249.47	37.88	15.96	21.11	123.31	140.75	247.84	5.16	16.01	20.66	39.49	38.1	39.38	17.87	13.83	0	7.5	1.4	6.35	0
eca-let-7f;MIMAT0013111,eca-let-7f,MI0012860,stem-loop	no	yes	yes	yes	yes	yes	yes	yes	yes	yes	yes	1291.89	247.13	2500	1740.8	773.56	1101.06	6867.09	575	922.23	223.5	267.56	1733.77	1063.44	1078.47	904.89	628.85	2500	119.41	3362.19	1852.1	879.89	571.19	6361.16	4143.26	10096.9	495.15	367.12	862.74	804.42	794.73	1167.56	651.84	895.29	365.96	363.08	215.05	1054.37	64.42
eca-let-7g;MIMAT0013075,eca-let-7g,MI0012820,stem-loop	yes	yes	yes	yes	yes	yes	yes	yes	yes	yes	yes	922.83	157.71	2343.12	789.22	527.21	1409.41	4732.55	710.3	1133.45	160.91	518.95	1263.45	651.71	853.34	100.54	74.05	2343.12	57.95	1520.49	1767.62	1596.72	863.88	5513.98	4606.11	4077.55	664.99	410.33	1055.57	768.66	1038.56	1593.15	502.52	551.89	259.22	276.81	198.59	277.87	70.5
eca-miR-1;MIMAT0012994,eca-mir-1-1,MI0012746,stem-loop	no	no	yes	yes	yes	yes	yes	yes	yes	no	yes	212036	1.13	195.65	1562.06	188554	66275.4	1303.58	102574	201622	0.93	23.91	244679	271676	119752	4.02	7.05	195.65	2395.26	728.86	81405.6	63851.3	53569.3	1028.01	1065.52	1817.21	117515	125527	64678.3	250098	195744	159025	171023	206086	0	0	2.63	0	0
eca-miR-1;MIMAT0012994,eca-mir-1-2,MI0012853,stem-loop	no	no	yes	yes	yes	yes	yes	yes	yes	no	yes	212024	1.13	195.65	1562.93	188557	66267.5	1303.61	102564	201608	0.93	23.91	244665	271666	119743	4.02	7.05	195.65	2397.01	728.86	81380.5	63856.6	53565.5	1028.01	1065.52	1817.3	117505	125519	64666.9	250065	195741	159017	171040	206074	0	0	2.63	0	0
eca-miR-100;MIMAT0012980,eca-mir-100,MI0012732,stem-loop	yes	no	yes	yes	yes	yes	yes	yes	yes	yes	yes	1847.5	32.72	6185.66	13569.5	1728.36	33845.1	6442.62	5955.49	6518.72	25.45	79.06	2333.1	1446.45	1762.96	237.28	148.1	6185.66	867.49	26271.4	25118.9	43731.3	32685.1	7746.8	5927.06	5654.01	3826.39	7066.93	6973.15	5294.45	5085.87	9175.83	1931.04	1525.68	30.5	39.01	10.86	20.85	6.08
eca-miR-101;MIMAT0012951,eca-mir-101-1,MI0012703,stem-loop	yes	no	no	no	yes	no	yes	no	no	no	yes	47.5	15.94	0	13.86	14.34	18.61	155.21	10.8	18.08	16.36	62.55	24.6	103.09	14.81	4.02	9.4	0	0	27.72	21.88	3.8	30.15	31.76	100.02	333.85	11.82	14.65	5.94	40.59	7.62	6.04	11.01	17.67	40.66	37.51	16.29	49.41	3.65
eca-miR-101;MIMAT0012951,eca-mir-101-2,MI0012861,stem-loop	yes	yes	yes	no	yes	no	yes	no	no	no	yes	157.38	412.01	2.94	68.08	65.29	42.01	515.37	27.84	56.85	430.18	1097.03	67.12	350.55	54.46	8.04	16.46	2.94	0	136.15	57.27	8.74	60.01	122.17	338.48	1085.46	27.38	47.12	9.02	122.42	28.7	19.43	51.16	79.43	447.28	445.6	513.99	1148.2	168.96
eca-miR-107a;MIMAT0013061,eca-mir-103,MI0012854,stem-loop	yes	yes	yes	yes	yes	yes	yes	yes	yes	yes	yes	2196.98	691.09	22596.9	5956.75	2034.53	9854.45	43937.4	4811.52	3936.66	142.48	99.97	2321.19	1776.96	2492.8	11926.4	13594.9	22596.9	500.48	11413	11898.3	9701.56	7963.48	51031.7	63370.3	17410.2	2796.69	4593.72	7044.15	2745.77	3895.68	5168.54	2261.48	1807.58	289.72	245.31	140.8	515.85	42.54
eca-miR-103;MIMAT0013105,eca-mir-103,MI0012854,stem-loop	yes	yes	yes	yes	yes	yes	yes	yes	yes	yes	yes	2196.98	691.09	22596.9	5956.75	2034.53	9854.45	43937.4	4811.52	3936.66	142.48	99.97	2321.19	1776.96	2492.8	11926.4	13594.9	22596.9	500.48	11413	11898.3	9701.56	7963.48	51031.7	63370.3	17410.2	2796.69	4593.72	7044.15	2745.77	3895.68	5168.54	2261.48	1807.58	289.72	245.31	140.8	515.85	42.54
eca-miR-17;MIMAT0013084,eca-mir-106a,MI0012942,stem-loop	yes	yes	yes	yes	yes	yes	yes	yes	yes	yes	yes	1041.24	287.66	6359.57	514.98	898.62	1613.04	5675.05	942.49	809.28	279.97	156.93	1041.94	867.28	1214.5	365.98	547.74	6359.57	231.8	798.15	1641.17	1947.53	1250.42	7052.69	5126.88	4845.59	871.77	430.4	1525.29	529.38	624.56	1273.89	862.1	935.13	437.11	299.32	147.28	308.24	123.38
eca-miR-106a;MIMAT0013194,eca-mir-106a,MI0012942,stem-loop	yes	yes	yes	yes	yes	yes	yes	yes	yes	yes	yes	1041.24	287.66	6359.57	514.98	898.62	1613.04	5675.05	942.49	809.28	279.97	156.93	1041.94	867.28	1214.5	365.98	547.74	6359.57	231.8	798.15	1641.17	1947.53	1250.42	7052.69	5126.88	4845.59	871.77	430.4	1525.29	529.38	624.56	1273.89	862.1	935.13	437.11	299.32	147.28	308.24	123.38
eca-miR-106b;MIMAT0013054,eca-mir-106b,MI0012797,stem-loop	no	no	yes	no	yes	yes	yes	no	yes	no	yes	38.89	7.36	28.2	15.55	15.17	20.18	117.45	15.68	26.68	7.35	23.78	33.92	23.5	59.24	6.03	9.4	28.2	1.76	29.35	25.08	20.9	14.57	36.62	29.19	286.55	8.59	24.2	14.25	37.3	24.64	18.12	11.75	18.6	3.39	20.25	5.78	13.6	6.08
eca-miR-107a;MIMAT0013061,eca-mir-107a,MI0012805,stem-loop	yes	yes	yes	yes	yes	yes	yes	yes	yes	yes	yes	2144.61	664.99	22110.5	5777.71	1958.23	9710.71	43326.6	4753.66	3850.19	120.99	92	2274.9	1729.69	2429.23	11837.9	13428	22110.5	486.43	11069	11709.1	9544.21	7878.86	50324.5	62840.1	16815.1	2766.75	4544.35	6949.87	2690.7	3774.02	5085.84	2153.29	1763.17	243.97	202.55	127.14	485.93	33.43
eca-miR-103;MIMAT0013105,eca-mir-107a,MI0012805,stem-loop	yes	yes	yes	yes	yes	yes	yes	yes	yes	yes	yes	2144.61	664.99	22110.5	5777.71	1958.23	9710.71	43326.6	4753.66	3850.19	120.99	92	2274.9	1729.69	2429.23	11837.9	13428	22110.5	486.43	11069	11709.1	9544.21	7878.86	50324.5	62840.1	16815.1	2766.75	4544.35	6949.87	2690.7	3774.02	5085.84	2153.29	1763.17	243.97	202.55	127.14	485.93	33.43
eca-miR-107b;MIMAT0012886,eca-mir-107b,MI0012643,stem-loop	no	no	yes	yes	yes	yes	yes	yes	yes	yes	yes	1445.21	58.16	7085.78	3293.46	1167.41	5921.68	20035.6	2780.74	2287.01	2.23	2.99	1394.52	1034.37	1906.74	1136.14	1441.06	7085.78	198.43	6388.49	6560.23	6252.71	4952.1	23166	22543.3	14397.5	1392.79	3387.82	3561.62	1848.84	2114.96	2897.23	1299.27	1035.54	0	2.25	1.05	21.3	1.82
eca-miR-10a;MIMAT0013019,eca-mir-10a,MI0012768,stem-loop	yes	yes	yes	no	yes	yes	yes	no	yes	yes	yes	119.96	2673.2	219.15	7.4	114.91	107.72	2161.49	14.18	334.86	2789.56	2020.01	129.65	81.43	148.79	92.5	134	219.15	1.76	13.04	109.38	142.15	71.63	2786.17	958.81	2739.5	7.63	19.01	15.91	277.3	366	361.27	152.25	77.57	6922.68	2766.65	527.47	1543.02	1187.58
eca-miR-10b;MIMAT0013090,eca-mir-10b,MI0012837,stem-loop	yes	yes	yes	yes	yes	yes	yes	yes	yes	yes	yes	1003.26	596.65	1064.63	2409.61	1004.93	178.56	55.78	152.91	949.12	612.45	2811.61	1030.1	973.9	1005.78	291.57	206.87	1064.63	115.9	4703.32	147.08	232.99	155.61	38.05	15.34	113.95	72.49	163.01	223.22	740.79	954.49	1152.07	1167.34	842.53	731.91	1406.58	169.69	452.39	337.31
eca-miR-1180;MIMAT0013020,eca-mir-1180,MI0012769,stem-loop	yes	no	no	no	no	no	no	yes	no	no	no	1.1	20.64	0	19.1	0.29	0.13	1.15	0.25	1.45	20.43	31.95	0.97	1.41	0.91	8.04	42.31	0	21.07	17.12	0	0.38	0	0.57	1.04	1.84	0.13	0.38	0.24	1.02	2.54	0.79	0.24	0.33	57.6	42.76	10.51	11.33	9.12
eca-miR-122;MIMAT0012995,eca-mir-122,MI0012747,stem-loop	yes	yes	no	no	yes	no	no	no	no	no	no	7.33	480.08	5.88	40.42	6.81	18.27	43681.2	5.34	27.02	501.69	79586.1	13.33	5.93	2.73	0	9.4	5.88	1.76	79.08	3.02	48.65	3.13	25844.3	22742	82457.2	5.49	1.5	9.02	68.89	5.08	7.09	0.24	13.37	421.87	1739.66	211.37	158.2	117.91
eca-miR-1249;MIMAT0034563,eca-mir-1249,MI0028185,stem-loop	yes	yes	no	no	no	no	no	no	no	yes	no	1.11	192.26	7.64	18.94	1.18	1.6	1.6	0.43	3.27	81.5	108.75	0.97	0.78	1.6	3362.16	1895.95	7.64	28.1	9.78	0.71	1.52	2.58	0.57	1.96	2.25	0.08	0.98	0.24	3.8	1.02	4.99	0.98	1.39	45.74	96.77	179.85	57.12	97.24
eca-miR-125a-5p;MIMAT0013008,eca-mir-125a,MI0012760,stem-loop	yes	no	yes	yes	yes	yes	yes	yes	yes	yes	yes	305.91	47.09	4797.88	12265.7	498.82	5664.19	3819.89	1038.15	1921.52	24.52	243.74	180.53	206.75	530.46	653.53	433.73	4797.88	8574.81	15956.6	4466.09	7297.55	5228.94	4249.93	3847.35	3362.39	374.07	1687.18	1053.19	2365.79	2124.11	1274.68	579.38	418.25	52.52	49.51	14.01	13.6	16.41
eca-miR-125a-3p;MIMAT0013009,eca-mir-125a,MI0012760,stem-loop	no	no	no	no	no	no	no	no	no	no	no	0.2	0.03	2.35	3.92	0.12	2.41	2.94	0.59	0.39	0.04	0	0.13	0	0.46	0	0	2.35	7.02	0.82	4.98	1.14	1.11	4.29	2.19	2.34	0.21	0.38	1.19	0.15	0.51	0.53	0.24	0	0	0	0	0	0
eca-miR-125b-5p;MIMAT0012981,eca-mir-125b,MI0012733,stem-loop	no	no	yes	yes	yes	yes	yes	yes	yes	yes	yes	1526.55	156.01	21686.8	40054.5	2705.78	22214	2778.84	4686.11	3387.66	3.88	13.81	1441.26	1808.15	1330.25	3919.16	3086.64	21686.8	7347.32	72761.7	13457.1	27363.2	25821.9	2518.94	2561.13	3256.45	3169.66	2574.74	8313.92	3487.59	3409.29	3266.11	2487.41	2924.14	5.08	3	2.1	2.72	4.25
eca-miR-125b-5p;MIMAT0012981,eca-mir-125b-2,MI0012926,stem-loop	no	no	yes	yes	yes	yes	yes	yes	yes	yes	yes	1527.97	155.48	21735	40148.1	2721.85	22242.7	2802.58	4694.68	3407.33	3.94	13.81	1440.55	1806.95	1336.41	3911.12	3067.83	21735	7412.3	72883.9	13506.9	27372.3	25848.9	2532.96	2578.78	3295.99	3175.2	2577.6	8331.25	3518.45	3415.39	3288.17	2507.24	2936.45	5.08	3	2.45	2.72	4.25
eca-miR-126-5p;MIMAT0013176,eca-mir-126,MI0012919,stem-loop	no	no	yes	yes	yes	yes	yes	yes	yes	yes	yes	1928.23	4.25	6047.59	73.66	2434.26	15266.1	12435.8	4701.44	5330.78	2.18	3.36	2293.68	1027.38	2463.63	52.28	47.02	6047.59	87.8	59.52	14326.6	19739.5	11732.2	15497.6	8159.63	13650.1	4000.93	4662.19	5441.21	3432.81	6380.7	6178.83	2867.79	2000.73	3.39	3.75	0.35	3.63	0.61
eca-miR-126-3p;MIMAT0013177,eca-mir-126,MI0012919,stem-loop	yes	yes	yes	yes	yes	yes	yes	yes	yes	yes	yes	1649.07	67.97	5441.24	85.04	1586.3	12136.2	19474.2	10229.1	5095.54	67.74	113.29	1820.05	849.21	2277.93	10.05	136.35	5441.24	121.17	48.92	15803.1	11112.4	9493.14	23423.2	24582.2	10417.2	10650.9	5011.57	15024.9	4035.9	4838.74	6411.97	1505.86	1666.73	69.46	115.53	54.99	84.77	27.96
eca-miR-127;MIMAT0013126,eca-mir-127,MI0012876,stem-loop	no	no	no	no	yes	yes	no	yes	no	no	no	6.37	0.39	0	3159.86	4.53	46.25	66.21	13.25	5.32	0.38	0.42	5.24	2.26	11.62	0	1.18	0	6098.77	220.94	66.34	38.77	33.65	56.36	98.29	43.96	2.64	18.11	19	5.41	6.1	4.46	9.06	0	0	0.75	0.18	0	0
eca-miR-1271a;MIMAT0013062,eca-mir-1271a,MI0012806,stem-loop	no	no	yes	yes	yes	yes	yes	yes	yes	yes	yes	35.73	108.77	326.09	155	47.19	260.73	69.53	89.03	85.14	2.67	0	34.89	39.73	32.58	3193.24	1692.6	326.09	14.05	295.94	175.89	351.57	254.71	62.66	93.79	52.14	39.83	95.22	132.03	94.41	60.7	100.29	51.89	42.49	0	3.75	4.73	3.17	0
eca-miR-128;MIMAT0013076,eca-mir-128-1,MI0012821,stem-loop	yes	yes	yes	yes	yes	yes	yes	yes	yes	yes	yes	83.25	297.48	13.51	51.77	82.79	34.82	94.27	122.72	132.01	294.31	170.19	70.81	89.61	89.32	500.7	233.91	13.51	91.31	12.23	49.26	27.37	27.84	58.94	104.75	119.12	52.79	212.08	103.3	166	115.56	114.47	111.37	54.21	1436.72	244.56	58.14	105.17	92.38
eca-miR-128;MIMAT0013076,eca-mir-128-2,MI0012838,stem-loop	yes	yes	yes	yes	yes	yes	yes	yes	yes	yes	yes	101.91	1238.67	21.74	66.32	107.37	45.01	121.48	132.74	147.96	1274.4	718.74	85.31	90.53	129.88	597.23	307.96	21.74	110.63	22.01	59.4	38.39	37.24	78.4	108.79	177.27	56.89	225.68	115.65	190.72	130.3	122.87	144.17	70.56	5109.84	1522.86	446.56	504.52	416.93
eca-miR-1291a;MIMAT0012968,eca-mir-1291a,MI0012721,stem-loop	no	no	no	no	no	no	no	no	no	no	no	0	7.87	0	0.41	0	0	0	0	0	8.23	91.92	0	0	0	0	0	0	0	0.82	0	0	0	0	0	0	0	0	0	0	0	0	0	0	13.55	12.75	14.71	4.08	9.12
eca-miR-1296;MIMAT0012890,eca-mir-1296,MI0012647,stem-loop	no	no	no	no	no	no	no	no	no	yes	no	0	24.6	0	0.41	0	0.03	0.03	0.03	0.25	21.37	21.2	0	0	0	106.58	84.63	0	0	0.82	0	0	0.09	0	0	0.08	0	0.08	0	0.22	0.25	0.26	0	0	50.83	22.51	34.32	14.51	23.7
eca-miR-129a-5p;MIMAT0012932,eca-mir-129a,MI0012687,stem-loop	no	no	no	no	no	no	no	no	no	no	no	0.46	0.4	1.18	21.07	0	0.06	0.17	1.82	0.1	0.41	1.02	0	0	1.37	0	0	1.18	42.15	0	0	0	0.18	0	0	0.5	1.84	1.73	1.9	0.29	0	0	0	0	0	0	0	0	0
eca-miR-129a-3p;MIMAT0012933,eca-mir-129a,MI0012687,stem-loop	no	no	no	no	no	no	no	no	no	no	no	0.5	1.94	0.59	3.51	0.07	0.65	0.67	9.31	1.09	1.89	0.42	0.06	0.07	1.37	6.03	0	0.59	7.02	0	0.36	1.14	0.46	0.29	1.38	0.33	6	16.23	5.7	0.73	2.29	0.26	0	0.13	3.39	3.75	4.55	2.27	1.22
eca-miR-129b-5p;MIMAT0013045,eca-mir-129a,MI0012687,stem-loop	no	no	no	no	no	no	no	no	no	no	no	0.46	0.4	1.18	21.07	0	0.06	0.17	1.82	0.1	0.41	1.02	0	0	1.37	0	0	1.18	42.15	0	0	0	0.18	0	0	0.5	1.84	1.73	1.9	0.29	0	0	0	0	0	0	0	0	0
eca-miR-129a-5p;MIMAT0012932,eca-mir-129b,MI0012789,stem-loop	no	no	no	no	no	no	no	no	no	no	no	0.46	0.33	1.18	21.07	0	0.06	0.17	1.82	0.1	0.35	1.02	0	0	1.37	0	0	1.18	42.15	0	0	0	0.18	0	0	0.5	1.84	1.73	1.9	0.29	0	0	0	0	0	0	0	0	0
eca-miR-129b-5p;MIMAT0013045,eca-mir-129b,MI0012789,stem-loop	no	no	no	no	no	no	no	no	no	no	no	0.46	0.33	1.18	21.07	0	0.06	0.17	1.82	0.1	0.35	1.02	0	0	1.37	0	0	1.18	42.15	0	0	0	0.18	0	0	0.5	1.84	1.73	1.9	0.29	0	0	0	0	0	0	0	0	0
eca-miR-129b-3p;MIMAT0013046,eca-mir-129b,MI0012789,stem-loop	no	no	no	yes	no	no	no	no	no	yes	no	5.33	1.63	8.23	21.7	3.85	6.14	3.03	90.79	10.78	0.41	0.84	2.46	2.82	10.71	46.25	10.58	8.23	36.88	6.52	4.8	5.32	8.3	1.72	3.11	4.25	82.97	125.05	64.36	6.95	18.03	7.35	4.65	3.04	0	3	1.75	0.91	0
eca-miR-1301;MIMAT0013070,eca-mir-1301,MI0012815,stem-loop	no	no	no	no	no	no	no	no	no	no	no	0.12	10.17	0	2.16	0	0.31	0.15	0.13	0.02	10.12	5.42	0.06	0.07	0.23	22.12	0	0	3.51	0.82	0.36	0.38	0.18	0.29	0	0.17	0	0.38	0	0.07	0	0	0	0	22.03	9	4.2	2.72	2.43
eca-miR-1307;MIMAT0034589,eca-mir-1307,MI0028213,stem-loop	yes	yes	no	no	no	no	no	no	no	no	no	3.28	330.26	0.59	3.51	1.44	1.23	3.53	5.12	7.24	345.04	156.01	3.56	0.14	6.15	8.04	2.35	0.59	7.02	0	0.53	0.38	2.77	4.01	3.92	2.67	3.56	5.86	5.94	7.46	5.59	8.66	1.96	0.93	1014.85	474.11	50.61	170.44	169.57
eca-miR-130a;MIMAT0013047,eca-mir-130a,MI0012790,stem-loop	no	no	yes	yes	yes	yes	yes	yes	yes	no	yes	351.19	1	2266.16	1283.48	216.72	4197.29	2187.91	1026.46	754.34	0.2	0.21	451.74	177.53	424.28	8.04	29.39	2266.16	816.56	1750.4	5223	4418.06	2950.81	769.07	550.64	5244.01	964.51	542.08	1572.78	564.92	601.7	1096.41	162.53	270.92	0	1.5	0	0	0
eca-miR-130b;MIMAT0012996,eca-mir-130b,MI0012748,stem-loop	no	no	no	yes	yes	yes	no	no	yes	yes	no	2.63	46.12	36.43	12.51	1.99	37.25	12.9	20.79	8.07	0.42	0.42	2.78	1.69	3.42	1118.04	985	36.43	19.32	5.71	55.13	31.17	25.44	10.87	10.73	17.1	16.1	21.57	24.7	7.75	10.16	6.3	1.47	2.52	0	1.5	0.7	0	0
eca-miR-132;MIMAT0013021,eca-mir-132,MI0012770,stem-loop	no	no	no	no	no	yes	no	no	no	no	no	2.75	1.96	5.29	2.1	2.53	13.66	3.95	10.48	9.98	1.95	4.38	2.27	2.12	3.87	2.01	2.35	5.29	1.76	2.45	11.38	15.96	13.64	3.43	3.92	4.5	2.98	15.41	13.06	7.75	11.68	10.5	3.67	1.39	0	3.75	1.05	0.45	0.61
eca-miR-133a;MIMAT0012997,eca-mir-133a,MI0012749,stem-loop	no	no	yes	yes	yes	yes	yes	yes	yes	no	yes	10942.7	5.15	57.58	309.19	17340.5	11587	51.86	4425.59	12736.5	5.29	16.35	10180.6	10506.8	12140.7	4.02	0	57.58	530.33	88.05	11403.2	13423.7	9934.26	71.24	34.96	49.38	1093.18	11544.3	639.28	15506.9	11458.2	11244.5	23159.2	11521.8	0	0	2.1	1.36	0
eca-miR-133a;MIMAT0012997,eca-mir-133a-2,MI0012856,stem-loop	no	no	yes	yes	yes	yes	yes	yes	yes	no	yes	10942.7	5.15	57.58	309.19	17340.5	11587	51.86	4425.59	12736.5	5.29	16.35	10180.6	10506.8	12140.7	4.02	0	57.58	530.33	88.05	11403.2	13423.7	9934.26	71.24	34.96	49.38	1093.18	11544.3	639.28	15506.9	11458.2	11244.5	23159.2	11521.8	0	0	2.1	1.36	0
eca-miR-133b;MIMAT0013097,eca-mir-133b,MI0012844,stem-loop	no	no	yes	yes	no	yes	yes	no	no	no	yes	1191.12	0.06	0.59	26.97	1541.17	916.01	4.55	482.02	849.98	0.06	0	1391.48	945.74	1236.15	0	0	0.59	47.41	6.52	873.58	788.67	1085.78	5.72	3	4.92	96.01	1292.1	57.94	1053.35	940.52	556.08	1978.03	1104.31	0	0	0.88	0	0
eca-miR-134;MIMAT0013127,eca-mir-134,MI0012877,stem-loop	no	no	no	no	no	no	no	yes	no	no	no	0.35	1.39	0	16.74	0.16	1.51	1.72	0.65	0.23	1.45	9.29	0.39	0.21	0.46	0	0	0	12.29	21.2	1.6	1.9	1.01	2.58	1.15	1.42	0.46	0.3	1.19	0.44	0	0.26	0.24	0.07	1.69	6.75	1.58	0.45	1.82
eca-miR-135a;MIMAT0013078,eca-mir-135a,MI0012823,stem-loop	no	no	no	no	yes	no	no	no	no	no	no	1.19	0.19	1.76	0.82	0.58	4.02	28.96	0.67	0.52	0.2	0	0	0.14	3.42	0	0	1.76	0	1.63	3.73	4.18	4.15	33.19	33.92	19.77	0.67	0.15	1.19	0	0.76	0.79	0.49	0.66	0	3.75	0	0	0
eca-miR-135a;MIMAT0013078,eca-mir-135a-2,MI0012933,stem-loop	no	no	no	no	yes	no	no	no	no	no	no	1.19	0.19	1.76	0.82	0.58	4.02	28.84	0.68	0.52	0.2	0	0	0.14	3.42	0	0	1.76	0	1.63	3.73	4.18	4.15	32.9	33.92	19.69	0.71	0.15	1.19	0	0.76	0.79	0.49	0.66	0	3.75	0	0	0
eca-miR-136;MIMAT0013128,eca-mir-136,MI0012878,stem-loop	no	no	no	yes	yes	no	no	yes	no	no	no	14.79	0.05	2.94	129.63	5.15	18.75	154.16	18.24	9.38	0	0	12.04	7.27	25.06	0	2.35	2.94	22.83	236.43	35.57	16.72	3.96	179.68	105.21	177.6	18.7	22.47	13.54	6.95	9.65	11.55	2.69	7.61	0	0	0	0	0
eca-miR-1379;MIMAT0034674,eca-mir-1379,MI0028305,stem-loop	yes	yes	no	no	no	no	no	no	no	no	no	0.25	109.14	1.76	1.69	0.16	0.67	1.46	0.12	0.44	114.1	31.72	0.19	0.56	0	0	0	1.76	1.76	1.63	0.18	0	1.84	1.43	2.54	0.42	0.13	0.23	0	0.29	0.51	0.53	0.24	0.07	240.58	84.77	15.41	48.96	36.47
eca-miR-138;MIMAT0012925,eca-mir-138-1,MI0012681,stem-loop	no	no	no	no	yes	yes	no	no	yes	no	no	2.53	0.32	206.82	13.73	5.45	36.06	429.07	5.64	5.54	0.34	0	2.27	1.69	3.65	0	0	206.82	19.32	8.15	36.1	43.33	28.76	580.81	484.08	222.31	6.29	2.56	8.07	5.78	5.59	5.25	2.69	8.21	0	0	0	0	0
eca-miR-138;MIMAT0012925,eca-mir-138-2,MI0012824,stem-loop	no	no	no	no	yes	yes	no	no	yes	no	no	2.63	0.56	221.5	14.55	6.75	48.4	477.25	6.21	7.06	0.58	0.42	2.72	1.76	3.42	0	0	221.5	19.32	9.78	53.71	56.63	34.85	638.32	551.68	241.75	6.79	3.53	8.31	6.22	7.62	7.35	4.16	9.33	10.17	0	0	0	0
eca-miR-1388;MIMAT0034496,eca-mir-1388,MI0028115,stem-loop	yes	yes	yes	yes	yes	yes	yes	yes	yes	no	yes	22.11	743.7	118.68	70.24	19.72	68.8	204.87	65.07	29.26	777.42	691.67	31.33	19.05	15.95	0	3.53	118.68	94.83	45.66	58.51	69.17	78.73	248.63	275.15	90.84	57.56	39.08	98.55	24.43	28.7	34.66	18.85	20.59	1411.3	785.43	216.28	234.81	226.09
eca-miR-139-5p;MIMAT0012983,eca-mir-139,MI0012735,stem-loop	yes	no	yes	yes	yes	yes	yes	no	yes	no	yes	80.61	15.19	65.22	11.1	92.64	214.37	156.53	80.86	165.2	15.2	67.28	80.39	89.19	72.23	22.12	8.23	65.22	14.05	8.15	158.28	158.49	326.34	227.75	140.4	101.44	92.28	37.73	112.56	105.09	137.15	253.36	135.12	50.17	6.78	30.01	10.86	10.88	7.29
eca-miR-139-3p;MIMAT0012984,eca-mir-139,MI0012735,stem-loop	no	no	no	no	no	no	no	no	no	no	no	0	0.34	4.11	0	0.07	0.4	0.16	0.23	0	0.36	3.31	0	0	0	0	0	4.11	0	0	0.36	0.38	0.46	0	0.23	0.25	0.38	0.08	0.24	0	0	0	0	0.13	0	0	0	0	0.61
eca-miR-140-5p;MIMAT0012926,eca-mir-140,MI0012682,stem-loop	no	no	no	no	yes	yes	yes	yes	yes	yes	yes	27.01	60.08	302	7529.12	27.26	33.06	43.95	14.11	13.94	9.47	13.71	26.73	18.98	35.32	1433.74	913.3	302	1039.58	14018.6	43.22	36.87	19.08	40.06	21.23	70.57	14.3	2.63	25.41	21.06	7.37	13.39	36.72	17.81	16.94	11.25	3.68	12.24	7.9
eca-miR-140-3p;MIMAT0012927,eca-mir-140,MI0012682,stem-loop	no	no	yes	yes	yes	yes	yes	yes	yes	yes	no	12.98	25.81	229.73	9391.55	15.53	53.58	21.99	22.77	22.53	2.34	2.95	12.17	8.54	18.23	691.74	392.59	229.73	3798.34	14984.8	72.21	28.89	59.65	23.18	23.53	19.27	16.94	26.68	24.7	13.24	30.99	23.37	15.91	15.16	11.86	0	0	0	0
eca-miR-141;MIMAT0012970,eca-mir-141,MI0012723,stem-loop	no	no	no	no	no	no	no	no	no	no	no	0.25	0.22	0	0	0.71	0.22	7.41	0.11	0	0.23	3.97	0	0.07	0.68	0	0	0	0	0	0.18	0.38	0.09	2.29	2.77	17.18	0.08	0	0.24	0	0	0	1.22	0.2	0	3	0	0	0
eca-miR-142-5p;MIMAT0013022,eca-mir-142,MI0012771,stem-loop	no	no	no	yes	yes	yes	yes	no	yes	no	yes	29.85	22.92	346.06	6.99	21.04	40.36	341.28	19.22	16.38	23.65	28.87	24.99	22.86	41.7	4.02	9.4	346.06	1.76	12.23	85.37	16.72	18.99	249.49	537.26	237.08	13	28.03	16.62	9.87	26.67	12.6	16.4	25.68	27.11	24.76	16.29	28.56	2.43
eca-miR-142-3p;MIMAT0013023,eca-mir-142,MI0012771,stem-loop	no	no	no	no	no	no	no	no	yes	no	no	14.88	7.85	38.78	0.41	11.82	3.6	23.21	3.52	2.7	7.74	6.78	4.66	6.49	33.5	4.02	16.46	38.78	0	0.82	5.87	1.14	3.78	10.01	8.65	50.97	3.4	5.26	1.9	2.71	3.3	2.1	15.18	8.47	15.25	12	2.45	77.97	1.22
eca-miR-143;MIMAT0013063,eca-mir-143,MI0012807,stem-loop	yes	no	yes	yes	yes	yes	yes	yes	yes	no	yes	3451.77	8.56	4201.53	171.21	5039.06	12751	12973.8	2898.56	5784.45	8.93	82.89	2513.69	1572.26	6269.37	0	1.18	4201.53	205.46	136.97	19687.6	9690.92	8874.38	13956.6	11579.2	13385.7	955.62	6131.65	1608.4	4586.86	9486.98	3279.5	5802.9	4275.21	1.69	16.5	4.38	3.17	2.43
eca-miR-144;MIMAT0013024,eca-mir-144,MI0012772,stem-loop	no	no	no	no	no	no	no	no	yes	no	yes	74.85	0.01	21.74	0.41	42.59	3.06	7.89	5.6	6.99	0.01	0	83.11	87.21	54.23	0	0	21.74	0	0.82	5.16	1.9	2.12	2.58	5.65	15.43	3.9	10.52	2.37	6.95	4.83	9.19	4.9	80.29	0	0	0.18	0.45	0
eca-miR-145;MIMAT0013064,eca-mir-145,MI0012808,stem-loop	no	no	yes	yes	yes	yes	yes	yes	yes	yes	yes	4595.16	17.22	16938.3	2980.1	8540.72	47963.2	9892.13	15677.6	16962.8	14.6	64.06	3288.24	1856.06	8641.18	74.4	75.23	16938.3	5197.92	762.28	43434.3	73483.3	26971.9	13837.3	10086.8	5752.28	4330.6	24333.8	18368.3	12807.2	25778.6	12302.8	11979.6	5101.86	6.78	18.75	10.16	2.72	6.08
eca-miR-1468;MIMAT0013197,eca-mir-1468,MI0012945,stem-loop	no	no	yes	no	no	yes	no	no	no	no	no	2.96	3.4	0.59	2.92	1.1	35.42	6.05	9.02	12.43	3.56	12.53	2.2	1.2	5.47	0	0	0.59	1.76	4.08	27.21	48.27	30.79	6.58	4.73	6.84	3.14	14.43	9.5	12.21	11.43	13.65	2.2	0	3.39	7.5	2.63	3.17	1.82
eca-miR-146a;MIMAT0013065,eca-mir-146a,MI0012809,stem-loop	yes	yes	no	no	yes	yes	no	yes	yes	no	no	15.39	419.24	809.05	316.59	7.59	19.98	274.78	10.2	13.5	438.09	3955.96	5.18	5.43	35.55	8.04	1.18	809.05	577.74	55.44	22.59	22.04	15.3	249.78	378.52	196.04	3.86	12.25	14.49	13.82	18.29	8.4	11.01	4.17	362.57	532.62	340.61	438.79	165.92
eca-miR-146b-5p;MIMAT0012891,eca-mir-146b,MI0012648,stem-loop	yes	yes	no	no	yes	no	no	yes	yes	no	no	10.42	68.4	94.01	86.39	6	6.2	43.98	5.49	7.89	71.46	141.56	5.11	4.73	21.42	2.01	0	94.01	79.02	93.76	6.94	4.94	6.73	47.21	37.26	47.47	2.1	5.11	9.26	7.75	10.92	4.99	8.57	3.44	142.32	127.53	28.72	45.78	31
eca-miR-146b-3p;MIMAT0012892,eca-mir-146b,MI0012648,stem-loop	no	no	no	no	no	no	no	no	no	no	no	0.04	0.99	0	1.69	0	0.15	0.07	0.05	0.11	1.03	0.63	0.13	0	0	0	0	0	1.76	1.63	0.36	0	0.09	0	0.12	0.08	0.08	0.08	0	0.07	0	0.26	0	0	0	2.25	0	1.36	1.82
eca-miR-148a;MIMAT0012935,eca-mir-148a,MI0012689,stem-loop	yes	yes	yes	yes	yes	yes	yes	yes	yes	yes	yes	63.82	16271.4	2014.69	3108.62	173.58	497.08	3649.9	60.36	259.73	16995.1	24514.9	111.08	57.16	23.24	414.24	286.8	2014.69	3136.31	3080.92	1311.62	90.84	88.78	4146.64	5937.9	865.14	44.53	60.57	75.99	377.56	337.04	64.59	275.62	71.55	37015.8	24094.1	3943.59	6919.59	5916.63
eca-miR-148b-5p;MIMAT0012971,eca-mir-148b,MI0012724,stem-loop	no	no	no	no	yes	no	no	no	no	no	no	1.72	5.86	5.88	3.67	1.9	4.46	16.69	1.87	2.02	5.99	7.64	1.29	1.13	2.73	6.03	0	5.88	0	7.34	2.85	7.22	3.32	25.46	13.27	11.35	2.05	1.43	2.14	1.39	1.52	3.15	2.2	1.59	8.47	4.5	2.45	8.61	7.29
eca-miR-148b-3p;MIMAT0012972,eca-mir-148b,MI0012724,stem-loop	yes	yes	no	no	yes	yes	yes	yes	yes	yes	yes	15.08	175.84	96.94	160.87	20.46	21.75	102.98	9.73	27.91	179.14	250.05	11.65	11.71	21.87	146.79	59.95	96.94	258.14	63.59	42.51	11.4	11.34	115.02	58.38	135.56	5.24	17.29	6.65	27.79	45.97	9.98	25.7	15.22	391.37	193.55	79.51	211.24	37.07
eca-miR-149;MIMAT0012973,eca-mir-149,MI0012725,stem-loop	no	no	yes	yes	yes	yes	yes	yes	yes	no	yes	36.36	6.87	312.57	351.67	46.11	253.17	29.75	128.59	115.99	6.65	29.68	25.7	41	42.38	16.09	7.05	312.57	133.46	569.88	190.3	366.4	202.81	24.32	16.04	48.88	63.06	167.89	154.83	113.28	62.99	171.71	71.96	20.25	15.25	2.25	2.45	12.24	3.04
eca-miR-150;MIMAT0013011,eca-mir-150,MI0012762,stem-loop	yes	yes	yes	yes	yes	yes	yes	no	yes	yes	yes	25.11	2371.15	41.13	6.99	58.35	267.75	71.5	108.15	143.47	510.54	1208.23	22.78	24.98	27.57	73702	12907.2	41.13	1.76	12.23	89.99	380.46	332.8	112.44	82.72	19.35	53.92	123.78	146.76	133.39	137.92	159.1	68.78	47.92	1267.29	2394.56	422.4	201.72	303.88
eca-miR-151-5p;MIMAT0013004,eca-mir-151,MI0012756,stem-loop	no	no	yes	yes	yes	yes	yes	yes	yes	yes	yes	125.01	0.86	160.99	492.5	72.12	119.52	212.1	88.57	58.83	0.02	0	129.91	81.29	163.83	22.12	16.46	160.99	686.62	298.39	144.41	182.82	31.34	118.45	107.18	410.67	71.53	20.37	173.83	66.33	34.29	75.88	35.49	108.75	0	0	0	0	0
eca-miR-154a;MIMAT0013129,eca-mir-154a,MI0012879,stem-loop	no	no	no	no	yes	no	no	no	no	no	no	4.14	0.02	0	32.2	2.86	11.89	21.09	4.46	2.89	0.02	0.42	2.72	2.19	7.52	0	0	0	0	64.41	13.16	16.34	6.18	24.32	10.27	28.7	2.22	5.94	5.22	2.93	0.76	4.99	4.41	1.32	0	0	0	0	0
eca-miR-155;MIMAT0013182,eca-mir-155,MI0012927,stem-loop	no	no	no	no	no	no	no	no	yes	yes	no	4.09	14.48	32.31	79.68	2.4	3.88	11.41	4.31	7.32	14.15	35.57	2.2	1.41	8.66	28.15	15.28	32.31	5.27	154.09	3.38	4.94	3.32	9.44	10.61	14.18	1.64	3.46	7.84	4.46	10.16	7.35	2.94	1.85	25.41	37.51	21.37	15.41	6.69
eca-miR-15a;MIMAT0013083,eca-mir-15a,MI0012829,stem-loop	no	no	yes	yes	yes	yes	yes	yes	yes	yes	yes	593.03	34.92	1021.15	72.18	384	286.38	402.99	309.54	293.32	0.26	0.54	565.86	608.24	604.97	937.06	658.23	1021.15	12.29	132.07	375.97	121.63	361.56	297.84	321.53	589.61	267.61	374.86	286.15	295.95	145.28	438.72	266.81	501.19	0	0	0.53	1.81	0
eca-miR-15b;MIMAT0012954,eca-mir-15b,MI0012706,stem-loop	no	no	yes	yes	yes	yes	yes	yes	yes	yes	yes	187.38	1745.7	274.97	199.97	159.5	113.72	107.84	35.65	75.82	0.87	0.84	184.67	219.8	157.68	50635.4	29628.7	274.97	291.5	108.43	106	102.24	132.93	137.05	46.49	139.98	44.74	16.38	45.83	71.23	22.86	133.37	116.27	202.74	0	0.75	1.05	5.44	0
eca-miR-16;MIMAT0012955,eca-mir-16-1,MI0012707,stem-loop	yes	yes	yes	yes	yes	yes	yes	yes	yes	yes	yes	562.8	257.97	873.68	385.47	551.85	737.81	2102.72	934.83	633.79	123.59	149.62	500.87	508.96	678.57	2903.68	3525.07	873.68	29.85	741.08	555.59	304.44	1353.4	1417.12	2657.81	2233.23	1108.95	576.35	1119.21	622.47	505.95	772.94	597.01	506.68	181.28	197.3	145.88	279.23	75.97
eca-miR-16;MIMAT0012955,eca-mir-16-2,MI0012830,stem-loop	yes	yes	yes	yes	yes	yes	yes	yes	yes	yes	yes	558.12	258.02	874.27	383.02	548.2	737.19	2105.84	933.77	632.9	123.39	150.47	500.87	508.12	665.35	2913.73	3526.25	874.27	29.85	736.19	557.37	303.3	1350.91	1421.12	2660.92	2235.48	1109.24	574.77	1117.31	622.84	502.14	773.73	591.38	505.03	181.28	197.3	145.88	279.23	75.97
eca-miR-17;MIMAT0013084,eca-mir-17,MI0012831,stem-loop	yes	yes	yes	yes	yes	yes	yes	yes	yes	yes	yes	1036.09	289.67	6437.13	491.68	900.05	1643.66	5636.7	952.53	818.69	281.26	157.77	1030.1	861.84	1216.32	384.07	565.37	6437.13	230.04	753.31	1650.42	2003.41	1277.16	7035.24	5134.72	4740.15	880.28	429.95	1547.37	527.19	632.43	1296.47	868.22	931.89	428.64	295.57	148.5	317.31	123.38
eca-miR-106a;MIMAT0013194,eca-mir-17,MI0012831,stem-loop	yes	yes	yes	yes	yes	yes	yes	yes	yes	yes	yes	1036.09	289.67	6437.13	491.68	900.05	1643.66	5636.7	952.53	818.69	281.26	157.77	1030.1	861.84	1216.32	384.07	565.37	6437.13	230.04	753.31	1650.42	2003.41	1277.16	7035.24	5134.72	4740.15	880.28	429.95	1547.37	527.19	632.43	1296.47	868.22	931.89	428.64	295.57	148.5	317.31	123.38
eca-miR-181a;MIMAT0013178,eca-mir-181a,MI0012920,stem-loop	yes	yes	yes	yes	yes	yes	yes	yes	yes	yes	yes	584.17	266.2	12000.6	9499.7	870.41	1216.5	437.26	512.91	1049.85	152.22	155.32	308.5	377.15	1066.85	3325.96	2221.54	12000.6	18289.3	710.1	907.55	1691.74	1050.19	630.59	190.59	490.59	241.2	539.75	757.78	808	1499.55	842	1304.9	435.93	299.88	199.55	196.14	121.48	92.38
eca-miR-181a;MIMAT0013178,eca-mir-181a-2,MI0012936,stem-loop	yes	yes	yes	yes	yes	yes	yes	yes	yes	yes	yes	584.17	266.2	12001.2	9500.57	870.29	1216.43	437.26	512.91	1049.74	152.22	155.32	308.5	377.15	1066.85	3325.96	2221.54	12001.2	18291	710.1	907.55	1691.74	1050.01	630.59	190.59	490.59	241.2	539.75	757.78	807.93	1499.55	841.73	1304.66	435.93	299.88	199.55	196.14	121.48	92.38
eca-miR-181b;MIMAT0013179,eca-mir-181b,MI0012921,stem-loop	yes	yes	yes	no	yes	yes	yes	yes	yes	yes	no	17.24	71.34	1253.23	114.33	63.72	132.65	37.31	14.42	30.03	66.85	52.92	1.1	28.3	22.33	227.23	112.84	1253.23	142.24	86.42	125.03	236.41	36.51	54.65	34.84	22.44	8.59	11.87	22.8	39.71	16.76	33.61	79.06	48.38	216.86	78.02	90.71	40.34	21.88
eca-miR-182;MIMAT0012937,eca-mir-182,MI0012691,stem-loop	no	no	no	no	yes	no	no	no	no	no	no	1.73	4.41	2.94	0	1.3	2.92	15.88	0.82	1.22	4.51	25.45	0.13	0.28	4.79	0	4.7	2.94	0	0	3.02	4.18	1.57	24.32	10.15	13.18	0.88	0.15	1.42	0.29	1.02	2.36	2.2	0.4	3.39	6.75	0.7	1.81	1.82
eca-miR-183;MIMAT0012938,eca-mir-183,MI0012692,stem-loop	no	no	no	no	no	no	no	no	no	no	no	0.58	3.56	1.76	0.41	0.28	2.45	7.8	0.97	0.81	3.72	30.22	0.06	0.07	1.6	0	0	1.76	0	0.82	1.6	4.18	1.57	8.3	6.35	8.76	0.46	0.3	2.14	0.88	0.76	0.79	0.49	0.07	3.39	9.75	0.53	0.91	2.43
eca-miR-1839;MIMAT0012893,eca-mir-1839,MI0012649,stem-loop	yes	yes	yes	yes	yes	yes	yes	no	yes	no	yes	24.11	132.65	130.43	18.47	22.68	94.56	161.84	40.12	45.8	138.47	82.12	27.7	12.49	32.13	8.04	1.18	130.43	3.51	33.43	98.7	106.42	78.54	189.41	132.44	163.67	27.46	22.62	70.29	35.76	37.84	63.8	27.41	17.94	201.61	112.53	55.34	82.95	40.11
eca-miR-184;MIMAT0012894,eca-mir-184,MI0012650,stem-loop	no	no	no	no	no	no	no	no	no	no	no	0	0.38	0	0	0	0.13	0	0.01	0	0.39	2.02	0	0	0	0	0	0	0	0	0	0.38	0	0	0	0	0.04	0	0	0	0	0	0	0	0	0.75	0	0.45	0
eca-miR-1842;MIMAT0013055,eca-mir-1842,MI0012799,stem-loop	no	no	no	no	no	no	no	no	no	no	no	0.13	18.5	2.35	0.82	0.64	0.3	1.23	1.24	0.05	19.07	10.99	0.39	0	0	12.07	0	2.35	0	1.63	0.36	0	0.55	0	0.92	2.75	0.42	0.45	2.85	0.15	0	0	0.49	0.79	18.64	12.75	3.68	3.63	4.25
eca-miR-185;MIMAT0034461,eca-mir-185,MI0028070,stem-loop	no	no	no	no	no	no	no	no	no	no	no	0.02	6.16	1.18	0	0.24	0.31	0	0.15	0.02	6.23	3.38	0.06	0	0	8.04	1.18	1.18	0	0	0.36	0.38	0.18	0	0	0	0	0.23	0.24	0.07	0	0	0.49	0	5.08	0	10.16	13.15	3.65
eca-miR-186;MIMAT0012956,eca-mir-186,MI0012708,stem-loop	yes	yes	yes	yes	yes	yes	yes	yes	yes	yes	yes	153.21	292.82	306.11	410.91	168.41	147.14	91.69	98.5	126.35	301.14	511.51	151.27	109.65	198.69	112.61	106.96	306.11	707.69	114.14	205.95	115.16	120.3	32.04	24.46	218.56	68.47	136.55	90.48	100.92	137.15	140.99	170.61	166.2	493.02	303.07	294.91	805.51	154.98
eca-miR-188-5p;MIMAT0013198,eca-mir-188,MI0012946,stem-loop	no	no	no	no	yes	no	no	no	yes	no	no	5.27	0.19	31.73	6.3	2.38	2.9	27.5	6.97	7.31	0.17	0.21	0.78	5.01	10.03	0	1.18	31.73	5.27	7.34	5.69	1.52	1.47	28.61	27.46	26.44	4.82	7.29	8.79	5.19	9.91	6.83	0.98	3.77	0	1.5	0	0	0
eca-miR-18a;MIMAT0013085,eca-mir-18a,MI0012832,stem-loop	no	no	yes	yes	yes	yes	no	no	yes	no	no	17.54	5.02	59.93	2.04	11.11	81.67	57.59	27.6	26.01	5.13	3.52	20.58	9.24	22.79	4.02	1.18	59.93	0	4.08	93.01	132.27	19.73	57.51	55.95	59.31	32.12	24.8	25.88	23.55	19.3	35.18	5.14	17.08	6.78	9	1.4	11.79	0
eca-miR-18b;MIMAT0013200,eca-mir-18b,MI0012947,stem-loop	no	no	no	no	no	no	no	no	yes	no	no	5.21	0.06	18.8	0.82	4.08	16.93	11.83	6.02	5.37	0.04	0	7.25	2.47	5.92	0	1.18	18.8	0	1.63	18.32	25.09	7.37	7.15	8.31	20.02	6.58	5.79	5.7	6.8	4.06	5.25	2.94	5.23	0	0	0	0	0
eca-miR-190a;MIMAT0012896,eca-mir-190a,MI0012652,stem-loop	no	no	no	no	no	no	yes	no	no	no	no	16.73	0	7.05	1.69	16.34	4.18	0.9	2.53	5.49	0	0	12.62	8.19	29.39	0	0	7.05	1.76	1.63	7.83	3.04	1.66	0.86	0.35	1.5	1.59	5.04	0.95	6.73	7.37	2.36	19.58	13.11	0	0	0	0	0
eca-miR-190b;MIMAT0012958,eca-mir-190b,MI0012710,stem-loop	no	no	no	no	no	no	no	no	no	no	no	4.31	0.65	0.59	1.63	3.54	0.58	2.89	12.22	1.3	0.68	2.25	2.72	1.55	8.66	0	0	0.59	0	3.26	0.71	0.38	0.65	1.43	0.58	6.67	5.24	15.03	16.39	1.1	2.29	0.53	3.18	3.91	3.39	1.5	0.53	2.27	0
eca-miR-191a;MIMAT0013079,eca-mir-191a,MI0012825,stem-loop	yes	yes	yes	yes	yes	yes	yes	yes	yes	yes	yes	1328.14	24102.5	28081.7	28332	1305.11	9314.67	21495.9	4535.99	3246.83	15063.7	6048.06	1273.09	948.14	1763.19	285926	159987	28081.7	46553	10111	6280.66	13818.6	7844.75	27591.9	32506.6	4389.2	1867.52	3321.08	8419.36	1633.62	2955.92	5150.95	1608.18	1002.05	29286.7	15080.8	7419.26	12449.4	8680.15
eca-miR-191b;MIMAT0034750,eca-mir-191b,MI0028398,stem-loop	no	no	no	no	no	no	no	no	no	no	no	0	0.45	0	0.88	0	0	0.07	0	0.09	0.47	0.34	0	0	0	0	0	0	1.76	0	0	0	0	0	0.12	0.08	0	0	0	0	0	0.26	0	0	3.39	0	0	0	0
eca-miR-192;MIMAT0013049,eca-mir-192,MI0012792,stem-loop	yes	yes	no	yes	yes	yes	no	yes	yes	yes	no	10.49	3464.91	252.06	42.33	11.13	84.31	55958.7	32.99	22.88	3621.83	27159.3	12.1	8.89	10.48	10.05	15.28	252.06	21.07	63.59	32.19	189.66	31.07	64009.3	81907.5	21959.4	32.91	28.78	37.28	40.22	21.08	7.35	7.1	15.16	3285.14	5467.28	1399.41	2591.05	1054.48
eca-miR-193a-5p;MIMAT0013025,eca-mir-193a,MI0012773,stem-loop	no	no	yes	yes	yes	no	yes	no	yes	no	no	15.31	3.67	263.81	322.24	17.53	24.19	74.26	45.51	64.79	3.69	120.88	19.48	0	26.43	4.02	2.35	263.81	644.47	0	8.36	32.69	31.53	80.97	101.52	40.29	36.56	26.6	73.38	38.98	71.62	83.75	18.11	16.94	1.69	6.75	1.05	2.27	0.61
eca-miR-193a-3p;MIMAT0013026,eca-mir-193a,MI0012773,stem-loop	no	no	yes	yes	yes	yes	yes	yes	yes	no	yes	155.02	0.63	384.84	512.47	141.15	53.28	386.96	57.34	82.6	0.19	2.22	162.99	114.1	187.99	12.07	8.23	384.84	344.19	680.75	63.14	52.83	43.88	189.12	135.56	836.2	41.38	84.32	46.31	69.55	148.58	29.67	163.76	118.55	0	0	0	0	0
eca-miR-193b;MIMAT0013056,eca-mir-193b,MI0012800,stem-loop	no	no	yes	yes	yes	yes	yes	yes	yes	yes	yes	3258.33	8.33	1937.13	2952.54	3804.81	2849.61	1672.64	2060.01	2604.97	6.82	291.54	3667.23	3260.18	2847.58	50.27	32.91	1937.13	3993.26	1911.82	1199.93	5003.38	2345.51	2359.86	1426.27	1231.77	1349.1	2423.68	2407.26	1004.35	5186.7	1623.87	4529.33	3080.28	1.69	8.25	1.4	0.91	1.82
eca-miR-194;MIMAT0013050,eca-mir-194-1,MI0012793,stem-loop	no	no	no	no	yes	no	no	no	no	no	no	0.38	0.77	7.64	0	0.84	2.94	270.03	0.95	0.57	0.81	7.58	0.39	0.28	0.46	0	0	7.64	0	0	0.36	5.7	2.77	155.65	177.78	476.66	0.5	0.68	1.66	1.46	0.25	0	1.22	0.46	0	0	0.35	6.35	0
eca-miR-194;MIMAT0013050,eca-mir-194-2,MI0012937,stem-loop	no	no	no	no	yes	no	no	no	no	no	no	0.38	0.95	5.88	0.41	0.57	2.76	239.4	0.91	0.47	0.99	15.45	0.39	0.28	0.46	0	0	5.88	0	0.82	0.18	5.7	2.4	127.03	154.71	436.45	0.46	0.6	1.66	1.17	0.25	0	0.73	0.4	0	0	0.35	6.35	0
eca-miR-195;MIMAT0013027,eca-mir-195,MI0012774,stem-loop	no	no	yes	yes	yes	yes	yes	yes	yes	yes	yes	1507.59	39.17	3370.74	11421.3	1154.52	3033.92	4029.1	2114.65	1723.89	0.01	0	2222.47	1155.52	1144.77	1206.52	594.76	3370.74	3220.6	19622	2514.93	2355.36	4231.48	3795.87	3905.72	4385.7	2406.98	1341.86	2595.1	1280.19	1332.42	2559.07	1233.92	1075.12	0	0	0	0	0
eca-miR-196a;MIMAT0013028,eca-mir-196a,MI0012775,stem-loop	no	no	no	no	no	no	no	no	yes	no	no	13.79	0.78	59.34	83.69	7.77	0	0.22	0.2	1.01	0.54	0	3.11	23.21	15.04	0	11.75	59.34	3.51	163.87	0	0	0	0.57	0	0.08	0.13	0	0.47	0.44	1.02	1.58	2.69	12.84	0	0	0	6.8	0
eca-miR-196b;MIMAT0012939,eca-mir-196b,MI0012693,stem-loop	no	no	no	no	no	no	no	no	yes	yes	no	2.01	7.15	40.54	13.04	2.21	0.8	0.35	0	1.45	6.54	3.13	0.78	1.83	3.42	22.12	18.81	40.54	0	26.09	2.31	0	0.09	0.57	0.23	0.25	0	0	0	1.76	0.76	1.84	1.71	2.71	10.17	9.75	4.2	40.8	0
eca-miR-197;MIMAT0012959,eca-mir-197,MI0012711,stem-loop	yes	yes	no	no	yes	yes	no	yes	yes	yes	no	3.7	2153.16	50.53	147.51	7.46	22.82	15.23	3.22	9.29	1350.3	723.68	3.11	1.62	6.38	24550.6	15081.8	50.53	249.36	45.66	11.2	34.59	22.68	14.88	17.88	12.93	2.77	1.43	5.46	6.22	4.06	17.59	10.28	4.63	3283.44	1520.61	613.81	540.33	988.84
eca-miR-199a-5p;MIMAT0012960,eca-mir-199a,MI0012712,stem-loop	no	no	yes	yes	yes	yes	yes	yes	yes	yes	yes	1549.21	41.56	38500.6	14718.9	2049.02	4345.32	6139.25	1844.32	3736.52	6.02	10.29	1483.98	1147.76	2015.89	937.06	709.95	38500.6	5154.01	24283.8	6459.21	3420.73	3156.02	7017.21	6831.64	4568.89	1087.19	2485.68	1960.1	3949.03	4634.78	2625.75	2812.96	1285.08	20.33	10.5	0.53	7.25	0
eca-miR-199a-3p;MIMAT0012961,eca-mir-199a,MI0012712,stem-loop	yes	no	yes	yes	yes	yes	no	yes	yes	yes	yes	2652	34.79	123.97	22661.7	615.26	1103.74	7514.78	1704.83	4061.27	7.29	23.37	2809.18	1697.02	3449.82	766.14	513.66	123.97	1972.05	43351.4	1178.95	522.23	1610.05	7305.04	5547.85	9691.44	814.88	1948.64	2350.98	3984.42	3709	4490.38	1221.19	9.33	11.86	20.25	5.08	2.72	4.86
eca-miR-199b-3p;MIMAT0013781,eca-mir-199a,MI0012712,stem-loop	yes	no	yes	yes	yes	yes	no	yes	yes	yes	yes	2652	34.79	123.97	22661.7	615.26	1103.74	7514.78	1704.83	4061.27	7.29	23.37	2809.18	1697.02	3449.82	766.14	513.66	123.97	1972.05	43351.4	1178.95	522.23	1610.05	7305.04	5547.85	9691.44	814.88	1948.64	2350.98	3984.42	3709	4490.38	1221.19	9.33	11.86	20.25	5.08	2.72	4.86
eca-miR-199a-3p;MIMAT0012961,eca-mir-199b,MI0012922,stem-loop	yes	no	yes	yes	yes	yes	no	yes	yes	yes	yes	2652.36	34.79	106.35	22691.6	616.92	1105.92	7519.04	1705.51	4064.17	7.29	23.37	2809.83	1697.65	3449.59	766.14	513.66	106.35	1986.1	43397.1	1182.68	523.75	1611.34	7309.91	5550.27	9696.94	814.92	1949.92	2351.69	3985.45	3714.58	4492.48	1224.37	9.47	11.86	20.25	5.08	2.72	4.86
eca-miR-199b-5p;MIMAT0013780,eca-mir-199b,MI0012922,stem-loop	no	no	yes	yes	yes	yes	yes	yes	yes	yes	yes	3348.98	17.16	12551.7	21027.7	2472.59	5207.9	505.39	3107.48	5959.39	6.53	2.71	3768.14	2697.52	3581.29	277.5	224.5	12551.7	1599.76	40455.6	5510.94	6327.21	3785.57	694.68	471.62	349.86	2331.68	2701.52	4289.23	4181.28	7105.33	6591.56	3199.22	1745.96	20.33	10.5	1.58	7.25	6.69
eca-miR-199b-3p;MIMAT0013781,eca-mir-199b,MI0012922,stem-loop	yes	no	yes	yes	yes	yes	no	yes	yes	yes	yes	2652.36	34.79	106.35	22691.6	616.92	1105.92	7519.04	1705.51	4064.17	7.29	23.37	2809.83	1697.65	3449.59	766.14	513.66	106.35	1986.1	43397.1	1182.68	523.75	1611.34	7309.91	5550.27	9696.94	814.92	1949.92	2351.69	3985.45	3714.58	4492.48	1224.37	9.47	11.86	20.25	5.08	2.72	4.86
eca-miR-19a;MIMAT0013086,eca-mir-19a,MI0012833,stem-loop	no	no	yes	yes	yes	yes	yes	yes	yes	yes	yes	399.97	7.72	1064.63	75.48	814.63	518.28	1044.4	249.81	191.69	7.03	8.3	310.44	154.39	735.08	20.11	25.86	1064.63	47.41	103.54	750.16	522.23	282.46	1094.38	601.17	1437.65	189.34	315.49	244.6	140.99	363.71	70.36	1141.63	487.62	0	6.75	2.8	29.46	0
eca-miR-19b;MIMAT0013087,eca-mir-19b,MI0012834,stem-loop	yes	no	yes	yes	yes	yes	yes	yes	yes	yes	yes	2924.48	58.25	11423.6	3720.02	4440.42	4880.66	13856.4	2369.9	3482.59	49.32	153.02	1910.35	1411.52	5451.58	227.23	282.1	11423.6	4948.56	2491.48	6459.75	5351.16	2831.06	14557.2	11909.8	15102.3	1810.33	3120.8	2178.57	2913.01	5916.16	1618.62	6025.4	2855.44	52.52	58.51	35.9	87.03	16.41
eca-miR-19b;MIMAT0013087,eca-mir-19b-2,MI0012949,stem-loop	yes	no	yes	yes	yes	yes	yes	yes	yes	yes	yes	2944.14	58.47	11526.4	3784.8	4479	4921.62	14018.6	2389.38	3515.49	49.37	153.02	1918.05	1425.42	5488.95	235.27	282.1	11526.4	5050.41	2519.2	6530	5388.79	2846.09	14696.2	11995.7	15363.9	1825.05	3138.39	2204.7	2933.34	5983.21	1629.9	6082.44	2875.56	52.52	58.51	35.9	87.03	16.41
eca-miR-200a;MIMAT0012909,eca-mir-200a,MI0012665,stem-loop	yes	no	no	no	yes	no	no	no	no	no	no	0.69	7.33	1.18	0	2.49	6.08	95.46	0.86	0.84	7.66	130.74	0.52	0.42	1.14	0	0	1.18	0	0	6.58	7.22	4.42	23.75	22.38	240.25	0.55	0.6	1.42	1.76	0.76	0	3.92	1.06	3.39	15	4.9	7.25	0
eca-miR-200b;MIMAT0012910,eca-mir-200b,MI0012666,stem-loop	no	no	no	no	yes	no	no	no	no	no	no	0.12	2.7	0.59	0	0.2	1.99	36.61	0.46	0.5	2.82	40.75	0.13	0	0.23	0	0	0.59	0	0	2.49	2.66	0.83	27.18	11.42	71.24	0.25	0.9	0.24	0.73	0.25	0.53	0	0.4	3.39	3	0.18	1.81	0
eca-miR-200c;MIMAT0012974,eca-mir-200c,MI0012727,stem-loop	no	no	no	no	no	no	no	no	no	no	no	0	1.3	0	0	0	0	1.3	0.03	0	1.36	4.92	0	0	0	0	0	0	0	0	0	0	0	1.72	1.27	0.92	0	0.08	0	0	0	0	0	0	6.78	3	2.98	1.36	0
eca-miR-204b;MIMAT0013112,eca-mir-204b-2,MI0012862,stem-loop	no	no	yes	yes	yes	yes	no	yes	yes	yes	no	14.25	1.01	115.75	712.5	6.21	65.96	66.92	79.44	42.91	0.33	3.16	7.06	3.1	32.58	12.07	19.98	115.75	500.48	924.52	39.48	93.88	64.53	97.28	32.99	70.49	18.24	100.63	119.45	35.47	44.96	48.31	6.85	5.56	0	0	0	0	0
eca-miR-205;MIMAT0012962,eca-mir-205,MI0012713,stem-loop	no	no	no	no	no	no	no	no	no	no	no	0.44	2.34	0	4.26	12.71	0.39	0.13	0.04	0.19	2.18	38.52	0.58	0.28	0.46	0	11.75	0	5.27	3.26	0.71	0	0.46	0.29	0.12	0	0.04	0.08	0	0.29	0	0.26	23.5	1.92	3.39	3	0.18	1.36	0
eca-miR-206;MIMAT0013098,eca-mir-206-2,MI0012845,stem-loop	no	no	yes	yes	no	no	yes	no	no	no	yes	631.55	1.57	4.7	31.36	266.38	11.23	6.09	9914.32	1007.65	1.53	13.26	644.96	111.98	1137.71	4.02	1.18	4.7	56.19	6.52	8.36	8.36	16.96	7.44	6.58	4.25	5869.88	6358.99	17514.1	1019.63	815.56	1187.77	274.15	258.6	0	0.75	0.35	1.36	0.61
eca-miR-208b;MIMAT0012900,eca-mir-208b,MI0012656,stem-loop	no	no	no	yes	no	no	no	no	no	no	no	3.14	0	0	0	5.41	26.24	0.21	21.17	0.18	0	0	2.39	1.55	5.47	0	0	0	0	0	37.7	9.5	31.53	0	0.12	0.5	27.34	15.03	21.14	0.29	0.25	0	6.85	3.97	0	0	0	0	0
eca-miR-20a;MIMAT0013088,eca-mir-20a,MI0012835,stem-loop	yes	yes	yes	yes	yes	yes	yes	no	yes	yes	yes	365.67	145.41	169.21	99.78	176.94	185.94	1423.01	314.32	356.71	150.1	117.92	435.95	339.54	321.51	22.12	62.3	169.21	8.78	190.77	286.87	216.65	54.3	1303.82	955.46	2009.74	243.42	344.5	355.02	507.29	204.21	358.64	56.3	297.59	255.83	183.79	149.03	205.34	57.74
eca-miR-20b;MIMAT0013202,eca-mir-20b,MI0012950,stem-loop	no	no	no	no	yes	no	no	no	mir	no	yes	16.15	8.33	87.54	8.22	12.06	14.44	86.53	11.08	9.34	8.44	2.29	15.28	20.18	12.99	6.03	5.88	87.54	1.76	14.67	17.25	17.86	8.2	79.25	60.8	119.54	5.66	14.5	13.06	7.09	9.65	11.29	7.83	16.28	23.72	6	6.13	5.89	6.08
eca-miR-21;MIMAT0013029,eca-mir-21,MI0012776,stem-loop	yes	yes	yes	yes	yes	yes	yes	yes	yes	yes	yes	632.28	4359.21	2168.04	839.86	622.95	497.84	3856.35	434.07	3752.05	4554.29	3030.32	845.62	696.45	354.78	36.2	98.73	2168.04	140.48	1539.24	314.79	526.41	652.32	4627.02	4833.5	2108.51	431.09	304.75	566.37	2632.42	2600.84	6022.88	753.91	491.99	11849.5	7861.84	1399.58	3801.35	853.31
eca-miR-211;MIMAT0012901,eca-mir-211,MI0012657,stem-loop	no	no	no	no	yes	no	no	yes	yes	no	no	21.38	1.79	191.54	216.02	2.15	13.03	19.62	5.9	5.02	1.58	7.76	2.14	3.46	58.56	8.04	4.7	191.54	284.48	147.56	9.78	17.86	11.43	20.03	13.15	25.69	0.5	6.99	10.21	3.95	5.59	5.51	3.18	1.13	0	4.5	0.7	5.44	0
eca-miR-214;MIMAT0012963,eca-mir-214,MI0012714,stem-loop	no	no	yes	yes	yes	yes	yes	yes	yes	yes	yes	36.64	12.12	938.31	12573.4	33.72	243.96	134.66	94.32	173.68	3.74	9.8	40.46	23.21	46.26	197.06	196.29	938.31	23301.1	1845.78	165.75	312.43	253.7	137.05	231.66	35.29	35.01	51.55	196.39	69.84	166.87	284.34	40.63	26.81	0	1.5	1.75	1.36	1.22
eca-miR-215;MIMAT0013190,eca-mir-215,MI0012938,stem-loop	yes	yes	no	no	yes	no	no	no	no	no	no	1.19	970.36	8.81	2.45	1.67	3.27	2222.01	1.14	1.34	1014.32	8953.97	1.29	1.13	1.14	2.01	4.7	8.81	0	4.89	1.78	6.08	1.94	2740.97	2160.58	1764.49	1.64	0.6	1.19	2.49	1.02	0.53	0.49	2.85	650.59	1522.11	912.57	992.27	285.04
eca-miR-218;MIMAT0012928,eca-mir-218-1,MI0012683,stem-loop	no	no	no	no	yes	yes	no	yes	yes	yes	no	10.8	1.03	1919.51	18	5.98	56.96	92.68	10.07	8.23	0	0	11.78	4.66	15.95	26.14	21.16	1919.51	24.58	11.41	85.01	45.23	40.65	118.16	56.53	103.36	8.09	6.69	15.44	8.92	7.11	8.66	4.41	7.55	0	0	0	0	0
eca-miR-218;MIMAT0012928,eca-mir-218-2,MI0012810,stem-loop	no	no	no	no	yes	yes	no	yes	yes	yes	no	10.8	1.03	1914.22	18	5.94	56.58	92.66	10.07	8.23	0	0	11.78	4.66	15.95	26.14	21.16	1914.22	24.58	11.41	85.01	44.09	40.65	118.16	56.53	103.27	8.09	6.69	15.44	8.92	7.11	8.66	4.41	7.48	0	0	0	0	0
eca-miR-219-5p;MIMAT0013099,eca-mir-219-1,MI0012846,stem-loop	no	no	no	no	no	no	no	no	no	no	no	2.28	0.14	2.35	2.98	4.52	3.94	3.11	0.62	0.37	0.14	1	1.36	0.92	4.56	0	0	2.35	3.51	2.45	4.98	3.42	3.41	0.57	0.92	7.84	0.5	1.13	0.24	1.1	0	0	7.59	1.46	1.69	0	0	0	0
eca-miR-22;MIMAT0013031,eca-mir-22,MI0012778,stem-loop	yes	yes	yes	yes	yes	yes	yes	yes	yes	no	yes	508.51	1402.59	720.92	2112.37	805.84	1078.71	1413.82	955.49	1490.96	1465.28	10212	397.95	303.63	823.95	0	47.02	720.92	4003.8	220.94	1551.18	855.18	829.78	1423.13	1859.01	959.33	378.13	1717.02	771.31	1631.94	2161.19	679.74	1219.96	391.71	2576.94	1987.96	464.43	739.33	802.86
eca-miR-221;MIMAT0013203,eca-mir-221,MI0012951,stem-loop	yes	yes	yes	no	yes	no	no	yes	no	no	no	26.88	447.64	0.59	106.93	4.28	2.8	93.82	25.63	148.75	467.33	216.88	9.84	0.85	69.95	24.13	4.7	0.59	186.14	27.72	5.34	0.76	2.3	96.42	132.33	52.72	2.98	65.61	8.31	249.3	130.8	66.16	8.57	0	1014.85	938.47	286.85	170.89	153.77
eca-miR-222;MIMAT0013204,eca-mir-222,MI0012952,stem-loop	yes	yes	yes	no	yes	no	no	yes	yes	yes	no	19.85	128.74	222.09	338.25	19.52	13.09	44.91	17.63	102.66	130.91	59.7	7.25	5.57	46.71	112.61	49.37	222.09	100.1	576.4	4.27	5.32	29.68	44.35	36.34	54.06	5.11	27.58	20.19	79.64	181.09	47.26	33.29	5.76	338.85	285.07	38.7	45.78	21.88
eca-miR-223;MIMAT0013205,eca-mir-223,MI0012953,stem-loop	yes	yes	yes	yes	yes	yes	yes	yes	yes	yes	yes	561.23	342.17	106751	2758	425.4	1121.91	8764.86	560.82	323.27	173.29	152.64	282.74	247.53	1153.43	3858.84	4256.18	106751	3750.93	1765.07	912	1694.02	759.71	12671.4	9610.7	4012.48	455.99	295.35	931.13	154.45	314.95	500.42	447.7	403.1	325.29	210.05	327.13	46.24	79.62
eca-miR-224;MIMAT0013206,eca-mir-224,MI0012954,stem-loop	no	no	no	no	no	no	no	no	yes	no	no	2.48	0.02	74.62	4.14	3.98	0.36	0.16	0.42	2.23	0.02	0	3.62	0.64	3.19	0	0	74.62	1.76	6.52	0.71	0	0.37	0.29	0.12	0.08	0.13	1.13	0	1.32	4.57	0.79	7.1	0.86	0	0	0	0.45	0
eca-miR-23a;MIMAT0012986,eca-mir-23a,MI0012737,stem-loop	yes	yes	yes	yes	yes	yes	yes	yes	yes	yes	yes	1324.31	950.65	7024.09	86628.6	1119.91	3459.02	2710.46	2934.3	3190.68	807.34	304.46	1038.25	1149.6	1785.06	4427.91	3778.96	7024.09	162394	10862.7	6265.36	2271.74	1839.96	2785.31	2658.96	2687.11	1369.31	3587.73	3845.87	3153.68	4071.95	2346.4	1137.96	1101.87	3454.56	1055.5	517.84	162.73	244.32
eca-miR-23b;MIMAT0013113,eca-mir-23b,MI0012863,stem-loop	no	no	yes	yes	yes	yes	yes	yes	yes	yes	yes	432.47	161	3681.55	84195.2	512.57	5827.84	2361.01	2162.58	1126.81	38.16	9.89	281.7	343.28	672.42	3384.28	2342.6	3681.55	155419	12971	10901.3	3740.38	2841.85	2822.51	2580.86	1679.65	1155.02	1885.81	3446.92	916.38	1580.83	883.22	545.85	479.28	121.99	79.52	18.21	12.69	17.63
eca-miR-24;MIMAT0012987,eca-mir-24-1,MI0012738,stem-loop	yes	yes	yes	yes	yes	yes	yes	yes	yes	yes	yes	3818.49	7535.15	7558.75	77955.8	2625.43	17228	5252.28	9391.21	6351.71	7829.42	4855.4	3402.16	2619.05	5434.26	1351.3	771.07	7558.75	128413	27498.4	22572	18166.3	10945.5	4881.38	4096.19	6779.26	6715.19	9930.33	11528.1	4707.52	7927.49	6420.11	2655.82	2595.05	11897	8230.92	2166.97	3543.43	4636.06
eca-miR-24;MIMAT0012987,eca-mir-24-2,MI0012864,stem-loop	yes	yes	yes	yes	yes	yes	yes	yes	yes	yes	yes	3818.49	7535.15	7558.75	77955.8	2625.43	17228	5252.28	9391.21	6351.71	7829.42	4855.4	3402.16	2619.05	5434.26	1351.3	771.07	7558.75	128413	27498.4	22572	18166.3	10945.5	4881.38	4096.19	6779.26	6715.19	9930.33	11528.1	4707.52	7927.49	6420.11	2655.82	2595.05	11897	8230.92	2166.97	3543.43	4636.06
eca-miR-2483;MIMAT0034700,eca-mir-2483,MI0028333,stem-loop	no	no	no	no	no	no	no	no	no	yes	no	2.56	5.84	5.29	4.26	3.22	2.31	0.37	0.76	1.64	5.05	9.65	1.88	1.69	4.1	24.13	22.33	5.29	5.27	3.26	1.78	3.04	2.12	0.29	0	0.83	0.5	0.6	1.19	1.54	1.02	2.36	4.65	1.79	30.5	3	1.58	5.44	1.22
eca-miR-25;MIMAT0013057,eca-mir-25,MI0012801,stem-loop	yes	yes	yes	yes	yes	yes	yes	yes	yes	yes	yes	152.46	5303.26	814.34	642.43	157.87	210.57	415.64	137.54	298.99	4692.69	4922.1	108.36	58.5	290.52	23720.1	13751.2	814.34	1083.48	201.37	140.68	177.88	313.16	485.53	382.67	378.72	56.26	145.72	210.64	190.35	332.22	374.4	252.85	62.88	4144.12	6254.21	9153.33	3478.15	3352.45
eca-miR-26a;MIMAT0012975,eca-mir-26a,MI0012728,stem-loop	yes	yes	yes	yes	yes	yes	yes	yes	yes	yes	yes	4345.78	1665.65	7205.64	6807.75	4930.62	4802.93	17641.6	3990.68	5166.05	1679.72	1515.63	3962.78	4299.28	4775.29	1200.48	1511.58	7205.64	941.24	12674.3	5571.94	3901.53	4935.32	12721.5	10618	29585.4	3309.99	2956.29	5705.76	3037.62	8687.68	3772.83	4818.41	5042.82	4874.34	3438.05	941.46	2319.52	526.94
eca-miR-26a;MIMAT0012975,eca-mir-26a-2,MI0012826,stem-loop	yes	yes	yes	yes	yes	yes	yes	yes	yes	yes	yes	4343.88	1660.77	7210.34	6808.23	4927.91	4802.22	17637.4	3990.56	5165.03	1674.67	1511.71	3961.74	4294.62	4775.29	1200.48	1509.23	7210.34	943	12673.5	5569.98	3902.29	4934.4	12721.7	10616.2	29574.2	3309.99	2955.46	5706.23	3033.02	8688.44	3773.62	4816.7	5039.11	4855.7	3438.8	933.58	2316.35	524.5
eca-miR-27a;MIMAT0012988,eca-mir-27a,MI0012739,stem-loop	no	no	yes	yes	yes	yes	yes	yes	yes	yes	yes	1238.15	27.75	1571.09	3356.33	1004.65	1376.04	1480.41	1862.53	1241.82	21.58	32.56	834.29	889.79	1990.37	229.24	97.56	1571.09	3018.65	3694.01	1715.86	1175.21	1237.06	1593.08	720.69	2127.45	1583.68	1761.21	2242.69	744.23	2672.72	308.5	1326.69	682.62	37.27	29.26	4.55	16.77	8.51
eca-miR-27b;MIMAT0013114,eca-mir-27b,MI0012865,stem-loop	no	no	yes	yes	yes	yes	yes	yes	yes	yes	yes	559.29	46.46	1242.65	4517.24	442.66	2468.29	2127.23	1091.62	571.55	43.7	43.39	378.47	271.52	1027.88	170.92	43.49	1242.65	5424.45	3610.04	4460.22	2040.65	903.99	1811.1	1017.76	3552.84	849.84	1276.85	1148.18	301.14	1287.21	126.29	431.78	453.53	160.95	73.52	44.48	42.61	15.19
eca-miR-28-5p;MIMAT0013092,eca-mir-28,MI0012840,stem-loop	no	no	no	no	no	no	no	no	no	no	no	3.47	0.51	1.18	3.26	3.36	6.25	4.6	1.12	3.69	0.53	0	3.37	3.18	3.87	0	0	1.18	0	6.52	5.16	7.98	5.62	2.58	1.96	9.26	0.88	1.28	1.19	5.63	2.03	3.41	4.41	2.32	0	3	0	0	0
eca-miR-28-3p;MIMAT0013093,eca-mir-28,MI0012840,stem-loop	no	no	no	no	yes	yes	yes	yes	yes	yes	no	10.24	5.01	56.4	110.19	12.63	41.84	59.37	10.64	10.6	4.35	1.92	8.41	9.1	13.22	26.14	12.93	56.4	72	148.38	36.64	44.09	44.8	39.77	41.99	96.35	7.09	9.39	15.44	8.41	14.48	8.93	13.22	12.05	30.5	10.5	0.53	4.53	5.47
eca-miR-296;MIMAT0013107,eca-mir-296,MI0012857,stem-loop	no	no	no	no	no	no	no	no	no	no	no	0.16	2.95	2.94	0	0.03	0.39	0.03	0	0.13	2.71	1.45	0.19	0.07	0.23	6.03	10.58	2.94	0	0	0.71	0	0.46	0	0	0.08	0	0	0	0.15	0.25	0	0	0.07	6.78	1.5	2.98	1.36	0
eca-miR-299;MIMAT0013130,eca-mir-299,MI0012880,stem-loop	no	no	no	no	yes	no	no	no	no	no	no	3.66	0.01	0	26.75	4.34	14.56	37.97	4.23	3.25	0.01	0	2.72	1.2	7.06	0	0	0	7.02	46.47	20.81	12.92	9.96	22.89	15.11	75.91	1.55	6.39	4.75	3.29	3.3	3.15	4.65	4.04	0	0	0	0.45	0
eca-miR-29a;MIMAT0012940,eca-mir-29a,MI0012694,stem-loop	yes	yes	yes	yes	yes	yes	yes	yes	yes	yes	yes	30412.4	135.99	48334.3	55818.6	27996.6	19550.4	33247	125448	96949.5	126.59	572.92	53395.4	16891.6	20950.2	416.25	269.17	48334.3	68753	42884.3	10676	10591.3	37384	22196.7	16608.4	60935.9	147238	87406.4	141699	104261	67378.1	119209	16465.3	39527.9	194.84	183.79	50.61	92.93	90.56
eca-miR-29b;MIMAT0012941,eca-mir-29b,MI0012695,stem-loop	no	no	yes	yes	yes	yes	yes	yes	yes	yes	yes	3749.28	18.58	2049.35	2064.56	3451.07	8418.37	4765.49	4902.19	5067.41	14.75	5.09	5134.18	1998.95	4114.72	104.56	101.09	2049.35	1399.57	2729.54	7708.41	8159.2	9387.5	4386.4	4287.24	5622.81	5653.45	4154.3	4898.82	4083.95	8300.35	2817.94	4792.47	2109.67	59.3	3	9.63	14.51	6.08
eca-miR-29b;MIMAT0012941,eca-mir-29b-2,MI0012715,stem-loop	no	no	yes	yes	yes	yes	yes	yes	yes	yes	yes	3762.95	18.58	2038.19	2056.97	3462.15	8412.81	4778.58	4899.69	5053.17	14.75	5.09	5145.38	2021.46	4122.01	104.56	101.09	2038.19	1392.55	2721.39	7725.48	8124.99	9387.96	4340.34	4290.01	5705.4	5651.69	4156.63	4890.75	4103.77	8247.27	2808.49	4806.42	2117.88	59.3	3	9.63	14.51	6.08
eca-miR-29c;MIMAT0012964,eca-mir-29c,MI0012716,stem-loop	no	no	yes	yes	yes	yes	yes	yes	yes	yes	yes	56680.5	6.97	15617.5	18073.7	39616.5	59823	20478.4	149554	49621	3.07	2.68	104086	34385.2	31570.8	112.61	72.88	15617.5	21943.6	14203.7	32017	22114.2	125338	19522.1	20094.5	21818.6	172589	135348	140727	43520.3	56683.4	48659.3	38362	40871	0	7.5	1.05	3.63	0
eca-miR-29c;MIMAT0012964,eca-mir-29c-2,MI0012717,stem-loop	no	no	yes	yes	yes	yes	yes	yes	yes	yes	yes	56680.7	6.97	15616.9	18072.3	39616.2	59823.1	20478.3	149554	49620.7	3.07	2.68	104086	34385.2	31571.3	112.61	72.88	15616.9	21940.1	14204.5	32017	22113.9	125338	19522.1	20094.4	21818.3	172589	135348	140726	43520.1	56683.2	48658.8	38361.5	40870.9	0	7.5	1.05	3.63	0
eca-miR-301a;MIMAT0013032,eca-mir-301a,MI0012779,stem-loop	no	no	no	yes	yes	yes	yes	no	yes	no	yes	11.51	0.33	64.04	15.08	10.08	112.51	29.52	12.73	9.21	0.14	0	10.1	10.09	14.36	2.01	7.05	64.04	0	30.17	148.5	106.42	82.6	20.31	29.3	38.96	11.74	13.15	13.3	10.38	10.16	7.09	10.04	10.13	0	0	0	0	0
eca-miR-301b-3p;MIMAT0013001,eca-mir-301b,MI0012752,stem-loop	no	no	no	no	yes	yes	no	no	yes	no	no	4.64	0.3	33.49	4.89	4.92	54.87	15.66	4.91	3.93	0.26	0	3.62	4.37	5.92	2.01	0	33.49	0	9.78	77.19	50.55	36.87	11.16	16.96	18.85	5.41	4.58	4.75	3.29	4.83	3.68	4.41	5.43	0	0	0	0	0
eca-miR-30b;MIMAT0013005,eca-mir-30b,MI0012757,stem-loop	yes	no	yes	yes	yes	yes	yes	yes	yes	yes	yes	4285.7	57.17	3155.7	3180.92	6622.28	16411.5	32899.4	8023.01	14353.4	32.84	110.18	4227.91	3397.49	5231.69	583.15	601.81	3155.7	2878.17	3483.67	28908.5	12280	8045.99	22740	30908.7	45049.6	5046.4	10238.8	8783.88	13528.1	21539	7993.05	8076.38	5168.18	45.74	54.76	31.52	25.38	17.63
eca-miR-30c;MIMAT0012915,eca-mir-30c,MI0012671,stem-loop	yes	yes	yes	yes	yes	yes	yes	yes	yes	yes	yes	9396.8	1170.7	8978.84	6033.1	17756.8	41601.2	52426.1	20939	27734.8	604.31	945.51	8612.4	7936.11	11641.9	15435.4	11827	8978.84	4439.3	7626.9	64725.9	37133.1	22944.4	38839.3	44434.8	74004.2	12164.4	27286	23366.6	22655.2	44289.5	16259.7	22475.3	13038.2	1343.53	951.22	965.1	533.98	284.44
eca-miR-30c;MIMAT0012915,eca-mir-30c-2,MI0012849,stem-loop	yes	yes	yes	yes	yes	yes	yes	yes	yes	yes	yes	9395.43	1169.6	8977.67	6033.1	17754.7	41594	52414.2	20936.3	27732.3	603.34	945.2	8611.69	7934.77	11639.8	15427.3	11827	8977.67	4439.3	7626.9	64715.2	37127.1	22939.7	38830.4	44429.1	73983	12163.1	27283.5	23362.3	22652.3	44286.2	16258.4	22471.9	13037.5	1328.29	951.22	964.75	533.98	284.44
eca-miR-30d;MIMAT0013006,eca-mir-30d,MI0012758,stem-loop	yes	yes	yes	yes	yes	yes	yes	yes	yes	yes	yes	420.5	7945.17	320.8	410.56	704.86	2112.1	1796.62	459.85	2201.22	8299.97	6631.06	263.06	529.29	469.17	156.85	122.24	320.8	184.39	636.73	1970.19	2546.16	1819.96	1431.14	1100.02	2858.71	103.39	1072.88	203.28	1758.16	3469.48	1376.02	954.87	454.86	31289.3	13060.5	2444.37	2550.7	2304.66
eca-miR-30e;MIMAT0012916,eca-mir-30e,MI0012672,stem-loop	yes	yes	yes	yes	yes	yes	yes	yes	yes	yes	yes	779.53	310.41	733.84	368.04	1710.41	4066.72	1924.51	1436.37	1033.83	321.52	732.92	561.59	851.9	925.12	60.33	71.7	733.84	158.04	578.03	4411.31	5635.46	2153.4	1561.03	1096.09	3116.39	1312.29	1414.53	1582.28	1205.53	822.67	1073.3	2175.32	1245.5	653.98	387.09	163.04	534.44	90.56
eca-miR-31;MIMAT0013115,eca-mir-31,MI0012866,stem-loop	no	no	yes	yes	yes	yes	no	yes	yes	no	no	15.22	0.64	384.84	1246.21	11.71	34.88	3141.32	21.11	100.15	0.22	2.44	10.55	6.63	28.48	8.04	11.75	384.84	1496.16	996.27	58.16	34.97	11.52	3565.54	4594.35	1264.06	19.58	16.91	26.83	69.11	53.34	178.01	6.61	16.81	0	2.25	0.53	0	0
eca-miR-32;MIMAT0013180,eca-mir-32,MI0012924,stem-loop	no	no	no	no	yes	no	no	no	no	no	no	5.01	0.53	2.94	0.41	5.35	4.76	56.23	1.46	1.49	0.55	1.27	4.27	4.16	6.61	0	0	2.94	0	0.82	5.51	6.46	2.3	20.31	27.92	120.46	1.84	1.35	1.19	1.17	3.05	0.26	4.41	6.29	0	0	1.05	4.53	0
eca-miR-3200;MIMAT0034551,eca-mir-3200,MI0028172,stem-loop	no	no	no	no	no	no	no	no	no	no	no	0.09	4.11	0.59	0.41	0.03	0.9	0.36	0.25	0.31	3.89	2.41	0.13	0.14	0	12.07	5.88	0.59	0	0.82	0.89	1.52	0.28	0.29	0.12	0.67	0.13	0.15	0.47	0.15	0	0.79	0	0.07	18.64	3	0.53	0.45	2.43
eca-miR-323-3p;MIMAT0013132,eca-mir-323,MI0012881,stem-loop	no	no	no	no	yes	yes	no	yes	no	yes	no	1.4	1.21	1.76	54.31	1.8	17.46	35.72	3.84	5.92	0.47	1.82	1.1	1.06	2.05	22.12	12.93	1.76	59.71	48.92	14.05	23.95	14.38	50.64	38.99	17.52	0.5	8.64	2.37	4.75	3.56	9.45	2.2	1.39	1.69	0.75	0.35	0.45	0
eca-miR-324-5p;MIMAT0013033,eca-mir-324,MI0012780,stem-loop	no	no	yes	yes	no	yes	yes	yes	yes	yes	no	24.44	2.85	128.67	36.19	21.62	27.2	19.18	19.7	21.19	0.3	0.67	14.37	6.77	52.18	72.39	45.84	128.67	54.44	17.94	20.81	32.69	28.12	7.73	7.84	41.96	12.91	15.56	30.63	14.48	23.37	25.73	32.31	10.92	0	0.75	0.35	0.91	0.61
eca-miR-324-3p;MIMAT0013034,eca-mir-324,MI0012780,stem-loop	no	no	no	no	no	no	no	no	no	no	no	0.76	1.81	5.29	13.17	0.46	0.12	0.72	1.63	1.68	1.86	9.49	0.91	0	1.37	0	1.18	5.29	26.34	0	0.36	0	0	0	1.73	0.42	0.84	0.98	3.09	1.97	2.29	0.79	0	0.93	0	0	3.15	0	1.22
eca-miR-326;MIMAT0012989,eca-mir-326,MI0012740,stem-loop	no	no	no	no	no	no	no	no	yes	yes	no	0.98	26.1	45.83	1.69	2.64	6.81	0.67	2.23	4.12	18.07	3.58	0.06	1.27	1.6	227.23	178.66	45.83	1.76	1.63	6.22	6.84	7.37	0	0	2	1.43	3.83	1.42	4.83	2.79	4.73	4.16	1.13	16.94	19.5	1.4	3.63	13.37
eca-miR-328;MIMAT0012929,eca-mir-328,MI0012684,stem-loop	yes	yes	no	no	no	no	no	no	no	yes	no	0.12	1511.12	9.99	4.26	2.31	20.34	1.92	0.09	0.8	1383.62	201.25	0.06	0.28	0	5379.05	3253.55	9.99	5.27	3.26	8.18	22.04	30.79	2	3	0.75	0.04	0.23	0	0.59	0.25	1.58	3.43	1.19	5438.52	1184.53	141.32	248.86	698.93
eca-miR-329a;MIMAT0013133,eca-mir-329a,MI0012882,stem-loop	no	no	no	no	yes	no	no	no	no	no	no	0.8	0.04	0.59	30.76	1.72	17.21	31.83	3.31	1.35	0	0	0.91	0.35	1.14	2.01	0	0.59	5.27	56.25	24.19	17.48	9.96	44.35	27.11	24.02	1.05	5.56	3.32	1.46	1.27	1.31	3.18	0.26	0	0	0	0	0
eca-miR-329b;MIMAT0034487,eca-mir-329b,MI0028106,stem-loop	no	no	no	no	no	yes	no	yes	no	no	no	0.73	0.18	0	20.01	1.1	11.89	12.06	1.91	1.18	0.18	0.8	1.23	0.49	0.46	0	0	0	12.29	27.72	11.38	13.3	10.97	10.87	7.38	17.94	0.46	3.38	1.9	1.17	0	2.36	1.47	0.73	1.69	0	0	0	0
eca-miR-330;MIMAT0013012,eca-mir-330,MI0012763,stem-loop	no	no	no	no	no	no	no	no	no	no	no	0.21	2.37	3.53	0	0.59	0.33	0.06	0.1	0.11	2.48	0.99	0.39	0	0.23	0	0	3.53	0	0	0.36	0	0.65	0	0	0.17	0	0.08	0.24	0.07	0.25	0	0.98	0.2	3.39	3	2.45	4.08	0
eca-miR-331;MIMAT0013188,eca-mir-331,MI0012934,stem-loop	no	no	yes	yes	yes	yes	yes	yes	yes	yes	yes	50.73	10.74	64.63	32.64	61.29	69.82	25.25	33.87	54.44	4.71	1.51	42.01	40.93	69.27	187.01	99.91	64.63	12.29	52.99	64.38	82.48	62.59	22.32	23.3	30.11	24.44	46.07	31.11	30.42	91.94	40.96	72.94	49.64	13.55	7.5	0.53	2.27	2.43
eca-miR-335;MIMAT0012942,eca-mir-335,MI0012696,stem-loop	no	no	no	no	no	no	no	yes	no	no	no	3.23	0.35	0.59	18.03	2.49	1.46	16.03	2.12	2.23	0.2	0.42	2.91	3.81	2.96	6.03	1.18	0.59	14.05	22.01	2.49	1.52	0.37	12.88	3.69	31.53	2.26	1.95	2.14	1.02	3.3	2.36	2.94	2.05	0	0	0.18	1.36	0
eca-miR-338-5p;MIMAT0013035,eca-mir-338,MI0012781,stem-loop	no	no	no	no	no	no	no	no	no	no	no	0.12	0.2	3.53	0.41	0.19	0.89	1.71	0.43	0.99	0.21	0	0	0.14	0.23	0	0	3.53	0	0.82	1.07	1.14	0.46	0.57	2.31	2.25	0.13	0.45	0.71	0.88	0.51	1.58	0.24	0.13	0	0	0	0	0
eca-miR-338-3p;MIMAT0013036,eca-mir-338,MI0012781,stem-loop	no	no	yes	no	yes	no	no	yes	yes	no	no	14.18	0.03	21.74	18.91	10.52	16.35	39.12	12.93	36.86	0	0	13.27	9.46	19.82	0	1.18	21.74	15.8	22.01	18.14	25.85	5.07	12.02	12.34	93.01	5.83	24.42	8.55	50.75	40.13	19.69	5.87	15.16	0	0	0	0	0
eca-miR-33a;MIMAT0013189,eca-mir-33a,MI0012935,stem-loop	no	no	no	no	no	no	no	no	no	no	no	3.09	0	6.46	15.9	1.08	1.51	11.42	0.81	2.47	0	0	2.85	3.25	3.19	0	0	6.46	0	31.8	3.02	1.52	0	10.87	7.61	15.77	0.84	1.13	0.47	2.05	4.57	0.79	0.24	1.92	0	0	0	0	0
eca-miR-33b;MIMAT0013037,eca-mir-33b,MI0012782,stem-loop	no	no	no	no	no	no	no	no	no	no	no	2.92	0	0.59	6.58	1.44	0.64	2.52	1.18	1.19	0	0	5.11	2.05	1.6	0	0	0.59	1.76	11.41	0.71	0.76	0.46	3.43	0.46	3.67	0.63	1.73	1.19	1.54	2.03	0	1.22	1.65	0	0	0	0	0
eca-miR-340-5p;MIMAT0013066,eca-mir-340,MI0012811,stem-loop	no	no	no	no	yes	no	yes	yes	yes	no	yes	30.23	44.79	12.93	31.95	29.01	11.06	131.53	10.84	19.66	46.74	121.71	22.78	34.86	33.04	4.02	0	12.93	15.8	48.1	18.32	6.46	8.39	40.63	20.54	333.43	8.13	17.74	6.65	19.67	33.53	5.78	31.09	26.94	96.57	52.51	92.46	80.69	53.48
eca-miR-340-3p;MIMAT0013067,eca-mir-340,MI0012811,stem-loop	no	no	no	yes	yes	yes	no	no	yes	yes	yes	12.55	6.77	38.78	21.39	9.92	50.27	79.55	24.38	12.85	4.3	0.63	11.46	10.23	15.95	40.22	82.28	38.78	5.27	37.5	50.86	61.95	37.98	130.18	71.76	36.7	26.87	13.98	32.3	5.05	19.05	14.44	13.95	5.89	20.33	2.25	1.93	7.25	5.47
eca-miR-342-5p;MIMAT0013136,eca-mir-342,MI0012884,stem-loop	no	no	no	no	no	no	no	no	no	yes	no	0.15	11.8	2.94	0.41	0.03	1.05	0.71	0.13	0.11	11.75	15.45	0	0	0.46	14.08	11.75	2.94	0	0.82	1.07	1.52	0.55	0	1.38	0.75	0.08	0.08	0.24	0.07	0.25	0	0	0.07	13.55	27.01	2.8	3.17	12.16
eca-miR-342-3p;MIMAT0013137,eca-mir-342,MI0012884,stem-loop	yes	yes	no	yes	yes	yes	yes	yes	yes	yes	yes	26.66	425.04	1028.79	2813.27	40.08	2012.47	352.55	152.68	71.72	230.81	208.04	16.44	11.36	52.18	6368.39	3027.87	1028.79	4476.18	1150.35	1517.39	3026.58	1493.43	616	324.87	116.79	80.41	19.77	357.87	85.85	4.06	125.24	57.52	22.64	486.25	139.53	57.09	80.69	106.36
eca-miR-345-5p;MIMAT0013138,eca-mir-345,MI0012885,stem-loop	no	no	yes	yes	yes	yes	yes	yes	yes	no	yes	93.24	0.79	196.83	38.88	125.08	381.21	57.27	248.31	130.43	0.08	0	137.94	47.21	94.56	0	32.91	196.83	38.63	39.13	343.42	480.04	320.17	52.64	70.6	48.55	124.81	404.25	215.86	131.92	188.21	71.15	155.43	94.72	3.39	0	0	0	0
eca-miR-345-3p;MIMAT0013139,eca-mir-345,MI0012885,stem-loop	no	no	no	no	no	no	no	no	no	no	no	0.04	4.59	0.59	0	0.1	0.3	0.07	0.44	0.18	4.76	2.47	0.13	0	0	2.01	0	0.59	0	0	0.53	0	0.37	0	0.12	0.08	0.17	0.9	0.24	0.29	0.25	0	0	0.2	13.55	2.25	2.63	0.45	1.22
eca-miR-34a;MIMAT0012917,eca-mir-34a,MI0012673,stem-loop	no	no	yes	yes	yes	yes	yes	yes	yes	yes	yes	248.4	31.66	1720.92	638.36	84.98	169.6	2137.16	449.66	744.13	0	0	204.35	117.49	423.37	130.71	1325.87	1720.92	45.66	1231.07	267.84	169.14	71.81	1137.59	4607.96	665.94	248.62	395.3	705.06	434.17	537.19	1261.02	63.4	106.57	0	0	0	0	0
eca-miR-34b-5p;MIMAT0012990,eca-mir-34b,MI0012741,stem-loop	no	no	no	no	no	no	no	no	no	no	no	2.41	0.05	0	0.41	0.51	0	0.11	3.47	0.91	0.06	0	3.37	2.05	1.82	0	0	0	0	0.82	0	0	0	0	0	0.33	6.46	1.58	2.37	1.17	0.51	1.05	0.49	0.53	0	0	0	0	0
eca-miR-34c;MIMAT0012992,eca-mir-34c,MI0012742,stem-loop	no	no	no	no	no	no	no	no	no	no	no	4.16	0.08	0.59	0	0.35	0	0.35	3.4	2.17	0.09	0	3.5	2.61	6.38	0	0	0.59	0	0	0	0	0	0.29	0	0.75	4.61	2.25	3.32	1.61	2.79	2.1	0.24	0.46	0	0	0	0	0
eca-miR-350;MIMAT0013191,eca-mir-350,MI0012939,stem-loop	no	no	yes	no	no	yes	yes	no	yes	yes	yes	37.22	3.24	37.02	6.65	60.1	12.66	16.1	18.45	31.07	1.41	2.14	21.81	23.99	65.85	56.3	30.56	37.02	3.51	9.78	14.05	13.68	10.23	7.73	5.54	35.04	5.74	40.81	8.79	38.76	43.43	11.03	85.18	35.01	3.39	0	0.35	0	2.43
eca-miR-3548;MIMAT0034603,eca-mir-3548,MI0028231,stem-loop	no	no	yes	yes	yes	yes	no	no	yes	no	no	8.68	0.02	39.95	11.95	10.88	40.86	19.43	13.95	12.06	0.02	0	10.81	6.35	8.89	0	0	39.95	3.51	20.38	47.66	39.53	35.4	29.47	15.46	13.35	11.78	13.68	16.39	11.12	12.19	12.86	13.95	7.81	0	0	0	0	0
eca-miR-361-5p;MIMAT0013208,eca-mir-361,MI0012956,stem-loop	no	yes	yes	yes	yes	yes	yes	yes	yes	yes	yes	41.5	287.23	91.07	593.57	71.62	187.26	191.62	97.49	124.58	286.17	31.51	55.73	45.3	23.47	287.55	333.82	91.07	697.15	489.98	124.85	255.41	181.52	236.62	184.24	153.99	56.47	89.96	146.05	90.31	151.89	131.54	84.2	59.04	742.08	340.58	124.34	224.84	97.24
eca-miR-361-3p;MIMAT0013209,eca-mir-361,MI0012956,stem-loop	yes	yes	yes	no	yes	yes	no	no	yes	yes	no	6.64	233.73	16.45	15.4	5.68	29.77	18.9	7.89	14.51	232.69	100.28	3.24	5.29	11.39	502.71	10.58	16.45	8.78	22.01	26.68	41.05	21.57	18.88	22.38	15.43	3.23	15.71	4.75	13.38	16.76	13.39	6.85	4.5	989.44	430.6	57.44	73.43	85.7
eca-miR-3613;MIMAT0034742,eca-mir-3613,MI0028389,stem-loop	no	no	no	no	no	no	no	no	no	no	no	0	4.84	0	0	0	0	0	0	0	5.06	2.59	0	0	0	0	0	0	0	0	0	0	0	0	0	0	0	0	0	0	0	0	0	0	0	9	6.65	4.08	7.29
eca-miR-362-5p;MIMAT0013210,eca-mir-362,MI0012957,stem-loop	no	no	yes	yes	yes	yes	yes	yes	yes	no	yes	33.06	1.07	146.89	55.66	31.57	60.47	32.64	42.12	27.29	0.88	1.47	33.08	34.65	31.44	8.04	2.35	146.89	17.56	93.76	49.44	76.02	55.96	22.03	21	54.89	32.62	35.32	58.42	33.05	24.13	24.68	36.47	26.67	0	2.25	0.18	0.45	0
eca-miR-362-3p;MIMAT0013211,eca-mir-362,MI0012957,stem-loop	no	no	yes	yes	yes	yes	yes	yes	yes	no	yes	85.11	0.4	106.35	27.28	68.31	91.48	220.11	58.76	80.67	0.01	0.84	58.19	48.12	149.02	4.02	14.1	106.35	10.54	44.02	168.78	53.59	52.09	202.85	229.23	228.24	41.76	81.09	53.43	116.27	70.61	55.14	103.78	32.83	0	0	0	0	0
eca-miR-363;MIMAT0013212,eca-mir-363,MI0012958,stem-loop	no	no	no	no	no	yes	no	no	yes	no	no	5.27	2.06	74.62	1.22	5.82	13.49	25.44	3.74	6.12	2.12	4.41	2.46	2.19	11.17	0	1.18	74.62	0	2.45	15.83	12.92	11.71	16.59	9.34	50.39	2.14	5.04	4.04	8.85	6.35	3.15	6.61	5.03	1.69	6	0.35	1.81	1.22
eca-miR-365;MIMAT0013038,eca-mir-365-1,MI0012783,stem-loop	no	no	yes	yes	yes	yes	yes	yes	yes	yes	yes	4961.51	2.6	606.35	1994.42	4314.75	2234.44	3134.94	1641.81	937.48	0.49	13.07	6584.83	6321.65	1978.06	48.26	49.37	606.35	349.45	3639.39	1223.59	3272.88	2206.87	2807.63	1326.25	5270.95	1169.15	2375.36	1380.9	312.92	2094.14	405.38	4434.12	4195.39	0	1.5	0.7	0	0
eca-miR-365;MIMAT0013038,eca-mir-365-2,MI0012802,stem-loop	no	no	yes	yes	yes	yes	yes	yes	yes	yes	yes	4965.23	2.6	606.35	1996.87	4321.34	2235.12	3140.85	1643.17	939.16	0.49	13.07	6588.19	6326.03	1981.48	48.26	49.37	606.35	349.45	3644.28	1223.94	3273.64	2207.79	2808.77	1327.64	5286.13	1169.41	2377.31	1382.8	313.14	2098.96	405.38	4443.91	4198.76	0	1.5	0.7	0	0
eca-miR-369-5p;MIMAT0013140,eca-mir-369,MI0012886,stem-loop	no	no	no	no	no	no	no	no	no	no	no	2.38	0.04	1.18	21.45	3.41	11.64	18.94	5.39	3.4	0	0	1.88	1.62	3.65	2.01	0	1.18	7.02	35.87	17.43	11.4	6.08	30.33	7.73	18.77	0.92	10.97	4.27	3.73	2.54	3.94	4.9	1.92	0	0	0	0	0
eca-miR-370;MIMAT0013142,eca-mir-370,MI0012887,stem-loop	no	no	no	no	no	no	no	no	no	no	no	0.19	0.36	0	4.55	0.38	1.43	0.53	0.55	0	0.38	0	0.06	0.28	0.23	0	0	0	1.76	7.34	1.07	2.66	0.55	0.57	0.35	0.67	0.63	0.08	0.95	0	0	0	0.49	0.26	0	0	0	0	0
eca-miR-374a;MIMAT0013213,eca-mir-374a,MI0012959,stem-loop	no	no	no	no	yes	no	yes	no	no	no	no	9.08	1.57	5.88	5.71	14.61	12.62	23.37	3.53	3.07	1.4	1.47	8.22	9.46	9.57	8.04	2.35	5.88	0	11.41	17.25	14.06	6.55	12.88	11.19	46.05	5.45	0.15	4.99	6.07	0	3.15	17.38	11.85	5.08	5.25	0.35	15.87	0
eca-miR-374b;MIMAT0013214,eca-mir-374b,MI0012960,stem-loop	no	no	no	no	no	no	no	no	no	yes	no	0.2	1.75	2.94	0.82	3.61	9.95	0.38	1.71	0.33	0.6	1.05	0.45	0.14	0	14.08	39.96	2.94	0	1.63	14.23	10.64	4.98	0	0.23	0.92	1.8	0	3.32	0.73	0	0.26	3.92	3.31	0	2.25	1.23	1.36	0
eca-miR-376a;MIMAT0013143,eca-mir-376a,MI0012888,stem-loop	no	no	no	no	no	no	no	no	no	no	no	1.58	0	0	12.64	0.68	5.41	7.18	1.25	0.93	0	0	2.07	0.85	1.82	0	0	0	0	25.27	6.4	5.32	4.52	9.73	3.81	8.01	0.96	1.35	1.42	0.95	0	1.84	0.49	0.86	0	0	0	0	0
eca-miR-376b;MIMAT0013144,eca-mir-376b,MI0012889,stem-loop	no	no	no	no	no	no	no	no	no	no	no	0.77	0	0	6.9	0.16	1.51	2.63	0.31	0.4	0	0	0.39	0.78	1.14	0	0	0	10.54	3.26	3.02	1.14	0.37	1.43	2.19	4.25	0.17	0.75	0	0.15	0	1.05	0.24	0.07	0	0	0	0	0
eca-miR-376c;MIMAT0013145,eca-mir-376c,MI0012890,stem-loop	no	no	no	no	yes	yes	no	yes	no	no	no	3.34	0.05	1.18	144.9	2.98	28.3	96.03	11.07	5.21	0	0	3.88	2.26	3.87	0	2.35	1.18	142.24	147.56	36.28	19.76	28.85	93.27	86.52	108.28	9.89	14.05	9.26	3.36	2.29	9.98	3.92	2.05	0	0	0	0	0
eca-miR-378;MIMAT0013068,eca-mir-378,MI0012812,stem-loop	yes	no	yes	yes	yes	yes	yes	yes	yes	no	yes	2803.87	12.09	326.09	422.58	5279.15	4794.51	1127.83	6837.13	4588.77	11.49	50.37	2734.61	2657.16	3019.84	50.27	0	326.09	783.2	61.96	4942.72	6051.27	3389.53	1183.94	1643.05	556.49	5178.22	7749.47	7583.69	3635.45	6687.77	3443.07	7217.95	3340.34	27.11	6	2.28	0.45	0
eca-miR-379;MIMAT0013147,eca-mir-379,MI0012892,stem-loop	no	no	no	no	yes	yes	no	yes	no	yes	no	10.36	0.65	4.11	87.52	8.04	47.7	166.63	20.6	10.36	0.09	0	8.09	5.22	17.77	14.08	11.75	4.11	19.32	155.72	89.46	27.37	26.27	152.21	216.2	131.47	11.99	8.72	41.08	9.51	6.86	14.7	11.5	4.57	0	0	0	0.45	0
eca-miR-381;MIMAT0013149,eca-mir-381,MI0012894,stem-loop	no	no	no	no	no	no	no	yes	no	no	no	7.46	0.42	0	17.53	1.07	2.81	18.21	6.89	4.02	0.43	4.93	1.36	2.12	18.91	0	0	0	22.83	12.23	4.98	1.52	1.94	5.44	3.23	45.96	1.97	11.8	6.89	4.83	3.56	3.68	1.47	0.66	0	0	0.35	0	0
eca-miR-382;MIMAT0013150,eca-mir-382,MI0012895,stem-loop	no	no	no	no	no	no	no	yes	no	no	no	1.5	0.58	0.59	49.42	1	11.72	18.47	2.92	2.97	0.58	3.33	1.23	0.78	2.51	0	1.18	0.59	14.05	84.79	12.45	16.34	6.36	26.04	8.19	21.19	0.63	3.16	4.99	2.41	1.78	4.73	0.73	1.26	0	0.75	0.53	0	0
eca-miR-383;MIMAT0013185,eca-mir-383,MI0012930,stem-loop	no	no	no	no	no	no	no	no	no	no	no	0.02	2.03	0	0	0	0.37	6.25	0	0.07	2.13	0.63	0	0.07	0	0	0	0	0	0	0.36	0.38	0.37	10.01	2.31	6.42	0	0	0	0.22	0	0	0	0	3.39	4.5	0.35	0	0
eca-miR-3958;MIMAT0034486,eca-mir-3958,MI0028104,stem-loop	no	no	no	no	yes	no	no	yes	no	no	no	9.29	0.56	1.18	45.94	7.01	11.76	26.3	5.41	7	0.54	1.55	5.5	4.59	17.77	2.01	0	1.18	42.15	49.73	12.98	14.82	7.47	25.18	12.92	40.79	0.92	12.7	2.61	6.73	4.57	9.71	11.5	2.52	3.39	0.75	0.53	0	0
eca-miR-3959;MIMAT0034484,eca-mir-3959,MI0028102,stem-loop	no	no	no	no	no	no	no	no	no	no	no	0.64	0	0	5.08	1.22	1.85	3.87	0.53	0.46	0	0	0.58	0.21	1.14	0	0	0	5.27	4.89	3.02	1.14	1.38	3.15	2.88	5.59	0.21	0.9	0.47	0.37	0.76	0.26	1.71	0.73	0	0	0	0	0
eca-miR-409-5p;MIMAT0013151,eca-mir-409,MI0012896,stem-loop	no	no	no	no	yes	no	no	yes	no	no	no	4.23	0.04	0	73.88	3.72	7.23	19.06	5.12	5.52	0	0	1.81	1.76	9.11	2.01	0	0	128.19	19.57	9.07	5.7	6.91	22.6	13.96	20.6	2.01	5.04	8.31	5.34	2.29	8.93	5.39	2.05	0	0	0	0	0
eca-miR-409-3p;MIMAT0013152,eca-mir-409,MI0012896,stem-loop	no	no	yes	yes	yes	yes	no	yes	yes	no	yes	20.85	3.02	11.75	626.86	7.36	234.93	651.78	131.21	56.69	3.08	17.96	15.66	11.57	35.32	0	3.53	11.75	442.53	811.2	236.71	440.89	27.2	1044.6	721.39	189.36	31.44	134.67	227.5	32.18	44.7	93.2	3.67	11.05	3.39	6.75	0.53	2.27	1.22
eca-miR-411;MIMAT0013154,eca-mir-411,MI0012898,stem-loop	no	no	no	no	no	yes	no	no	no	no	no	3.65	0.11	0.59	55.03	6.53	28.59	33.99	7.12	3.83	0.11	0.21	4.6	6.35	0	0	0	0.59	0	110.06	43.04	16.72	26	60.37	36.92	4.67	4.74	11.65	4.99	3.8	5.84	1.84	11.99	1.06	0	0	0	0.45	0
eca-miR-423-5p;MIMAT0013039,eca-mir-423,MI0012784,stem-loop	yes	yes	no	no	no	no	no	yes	no	yes	no	2.51	16276.4	9.99	486.93	3.97	6.02	4.28	3.82	7.36	16997.3	10643.4	1.1	1.2	5.24	466.52	366.73	9.99	941.24	32.61	6.05	7.22	4.79	0.86	1.73	10.26	0.75	6.91	3.8	8.99	9.4	3.68	5.63	2.32	29844.1	13404.1	3688.79	11359.2	12009.5
eca-miR-423-3p;MIMAT0013040,eca-mir-423,MI0012784,stem-loop	yes	yes	yes	yes	yes	yes	yes	yes	yes	yes	yes	77.54	5045.96	554.05	1776.86	84.44	299.77	91.31	145.56	133.31	3612.89	3498.31	59.68	41.7	131.25	48200.3	24947	554.05	3045	508.73	196.34	394.52	308.46	90.13	82.6	101.19	112.78	91.16	232.72	45.49	241.04	113.42	101.09	67.78	7715.58	3837.15	1556.67	1594.25	1393.01
eca-miR-424;MIMAT0013217,eca-mir-424,MI0012963,stem-loop	no	no	no	no	yes	yes	no	yes	yes	yes	no	6.01	0.94	96.36	36.22	3.5	28.58	260.29	5.41	10.1	0	0	1.23	3.6	13.22	30.16	12.93	96.36	21.07	51.36	28.81	26.61	30.33	167.38	189.55	423.94	2.6	11.5	2.14	18.65	4.57	7.09	2.69	4.3	0	0	0	0	0
eca-miR-425;MIMAT0034749,eca-mir-425,MI0028397,stem-loop	no	no	yes	yes	yes	yes	yes	no	yes	yes	yes	23.7	42	324.91	22.14	25.71	108.95	158.5	47.72	19.29	32.77	15.76	19.61	10.94	40.56	313.69	176.31	324.91	3.51	40.76	94.26	142.15	90.44	242.05	148.71	84.75	30.86	47.95	64.36	11.48	25.65	20.74	33.29	18.14	77.94	30.01	14.18	17.68	16.41
eca-miR-429;MIMAT0012919,eca-mir-429,MI0012675,stem-loop	no	no	no	no	yes	no	no	no	no	no	no	0.17	0.14	0	0	0.25	0.76	34.07	0.19	0.26	0.15	3.55	0.06	0.21	0.23	0	0	0	0	0	1.07	0.76	0.46	19.74	14.31	68.15	0.04	0.3	0.24	0.51	0	0.26	0.24	0.26	0	0	0	0	0
eca-miR-432;MIMAT0013157,eca-mir-432,MI0012901,stem-loop	no	no	no	no	no	no	no	no	no	no	no	0.2	0.29	0	4.2	0.22	0.42	4.24	0.59	0.78	0.28	1.21	0.06	0.07	0.46	0	1.18	0	3.51	4.89	0.53	0	0.74	5.15	2.88	4.67	0.04	0.53	1.19	0.51	0.25	1.58	0.24	0.2	0	1.5	0	0	0
eca-miR-433;MIMAT0013158,eca-mir-433,MI0012902,stem-loop	no	no	no	no	no	no	no	no	no	no	no	0.29	0.76	0	5.55	0.22	1.42	0.36	0.18	0.61	0.8	1.6	0.19	0	0.68	0	0	0	7.02	4.08	1.6	2.28	0.37	0	0	1.08	0.08	0.23	0.24	0.29	0.76	0.79	0.24	0.2	0	0.75	0.35	0.45	0
eca-miR-450a;MIMAT0013219,eca-mir-450a,MI0012965,stem-loop	no	no	no	no	no	no	no	no	no	no	no	1.14	0	4.7	0.82	0.34	1.72	31.96	0.41	0.57	0	0.68	0.71	0.42	2.28	0	0	4.7	0	1.63	3.91	1.14	0.09	6.87	5.42	83.59	0.08	0.9	0.24	0.95	0.76	0	0.49	0.2	0	0	0	0	0
eca-miR-450c;MIMAT0013222,eca-mir-450c,MI0012967,stem-loop	no	no	no	no	no	no	no	no	no	no	no	1.73	0.21	5.88	0.41	0.71	2.24	42.63	0.61	0.64	0.22	9.07	0.45	0.64	4.1	0	0	5.88	0	0.82	4.62	1.9	0.18	10.59	7.84	109.45	0.08	1.5	0.24	1.17	0.76	0	0.49	0.93	0	4.5	0	0	0
eca-miR-451;MIMAT0013041,eca-mir-451,MI0012785,stem-loop	yes	yes	yes	yes	yes	yes	yes	yes	yes	yes	yes	246256	2421	257190	2512.76	298454	118322	84838.9	86757	81366.1	48.39	99.45	68074.1	221988	448708	42362.8	66874.1	257190	914.9	4110.62	115578	120684	118705	77268.6	75928.9	101319	88442.1	84958.1	86870.8	39536.3	35802	168760	299879	297030	52.52	51.01	86.16	325.47	31.6
eca-miR-483;MIMAT0034670,eca-mir-483,MI0028301,stem-loop	yes	no	no	no	no	no	no	no	no	no	no	0.48	18.02	0	0.41	0.28	1.17	12.84	0.18	1.34	18.79	247.97	0	0.07	1.37	2.01	0	0	0	0.82	0.71	1.52	1.29	8.58	11.42	18.52	0.08	0.45	0	1.97	1.52	0.53	0.49	0.07	1.69	47.26	6.48	5.89	6.69
eca-miR-485-5p;MIMAT0013159,eca-mir-485,MI0012903,stem-loop	no	no	no	no	no	no	no	no	no	no	no	0	0.93	0	0.41	0.12	0.03	0.1	0.06	0.07	0.98	2.56	0	0	0	0	0	0	0	0.82	0	0	0.09	0.29	0	0	0.04	0.15	0	0.22	0	0	0.24	0	1.69	0	0.35	0	0
eca-miR-485-3p;MIMAT0013160,eca-mir-485,MI0012903,stem-loop	no	no	no	no	no	no	no	no	no	no	no	0.9	0.25	0	11.04	1.21	10.09	4.61	1.19	1.87	0.08	0.73	0.13	0.07	2.51	2.01	5.88	0	12.29	9.78	9.07	12.54	8.67	4.01	8.65	1.17	0.17	3.16	0.24	2.78	2.03	0.79	1.96	0.46	0	0	0	0	0
eca-miR-486-5p;MIMAT0013186,eca-mir-486,MI0012931,stem-loop	yes	yes	yes	yes	yes	yes	yes	no	yes	yes	yes	123.16	180261	380.73	17.94	358.53	286.9	49.08	183.22	313.73	185882	170386	58.64	266.87	43.98	33094.7	80078.7	380.73	0	35.87	234.94	259.98	365.8	77.25	53.65	16.35	153.53	198.55	197.58	236.64	198.87	505.67	109.17	607.89	128147	178059	211801	191186	204319
eca-miR-486-3p;MIMAT0013187,eca-mir-486,MI0012931,stem-loop	no	no	no	no	no	no	no	no	no	no	no	0.2	3.91	0	0	0.26	0.3	0	0.16	0.45	4.09	1.78	0.13	0	0.46	0	0	0	0	0	0.71	0	0.18	0	0	0	0.17	0.3	0	0.29	0	1.05	0	0.53	28.8	3.75	1.75	0	0
ecaub_novel-miR-1177;eca-mir-486,MI0012931,stem-loop	yes	yes	yes	yes	yes	yes	yes	no	yes	yes	yes	123.16	180261	380.73	17.94	358.53	286.9	49.08	183.22	313.73	185882	170386	58.64	266.87	43.98	33094.7	80078.7	380.73	0	35.87	234.94	259.98	365.8	77.25	53.65	16.35	153.53	198.55	197.58	236.64	198.87	505.67	109.17	607.89	128147	178059	211801	191186	204319
eca-miR-487a;MIMAT0013161,eca-mir-487a,MI0012904,stem-loop	no	no	no	no	yes	no	no	yes	no	no	no	4.13	0	0.59	12.26	4.46	12.15	26.98	4.37	4.3	0	0	2.59	2.05	7.75	0	0	0.59	12.29	12.23	19.39	9.12	7.93	31.19	25.38	24.36	1.59	5.11	6.41	2.34	6.1	4.46	6.61	2.32	0	0	0	0	0
eca-miR-487b;MIMAT0013162,eca-mir-487b,MI0012905,stem-loop	no	no	yes	yes	yes	yes	yes	yes	yes	no	yes	66.5	0.79	14.69	660.31	61.41	482.77	1311.16	183.03	84.99	0.37	0.63	47.45	29.92	122.13	12.07	8.23	14.69	43.9	1276.72	577.29	526.41	344.6	1934.13	852.1	1147.27	64.23	210.35	274.52	42.78	84.32	127.86	90.32	32.5	0	0	0.35	0	0
eca-miR-494;MIMAT0013164,eca-mir-494,MI0012907,stem-loop	no	no	yes	yes	yes	yes	yes	yes	no	no	yes	40.74	0.89	9.99	550.23	44.51	306.17	1204.25	90.88	73.22	0.86	2.37	27.45	23	71.78	2.01	1.18	9.99	419.7	680.75	493.35	275.56	149.62	1857.16	947.16	808.42	16.06	179.16	77.42	53.75	86.61	79.29	67.31	21.71	1.69	1.5	0.53	0.91	0
eca-miR-495;MIMAT0013165,eca-mir-495,MI0012908,stem-loop	no	no	no	no	yes	yes	no	yes	no	no	no	4.83	0.43	1.18	46.28	3.76	60.46	169.52	13.7	4.67	0.45	2.1	7.7	3.6	3.19	0	0	1.18	17.56	75.01	141.74	15.58	24.06	26.89	50.3	431.36	0.25	40.13	0.71	10.16	3.05	0.79	3.67	3.84	0	0	0.7	0	0
eca-miR-497;MIMAT0013043,eca-mir-497,MI0012787,stem-loop	no	no	no	no	no	no	no	no	yes	yes	no	10.67	0.74	49.94	84.45	7.33	10.3	12.46	5.33	9.09	0	0	10.36	1.83	19.82	20.11	14.1	49.94	161.56	7.34	13.34	10.64	6.91	8.01	7.5	21.86	3.48	4.66	7.84	17.11	2.29	7.88	7.83	6.82	0	0	0	0	0
eca-miR-499-5p;MIMAT0013108,eca-mir-499,MI0012858,stem-loop	no	no	no	yes	no	yes	yes	no	no	no	no	25.32	0.08	1.18	3.39	65.28	382.83	0.96	199.65	3.37	0.08	0	33.85	38.24	3.87	0	0	1.18	3.51	3.26	588.49	444.31	115.69	0.86	1.62	0.42	84.98	395	118.97	0.95	8.38	0.79	48.22	82.34	0	0	0	0	0
eca-miR-499-3p;MIMAT0013109,eca-mir-499,MI0012858,stem-loop	no	no	no	yes	no	yes	yes	no	no	no	no	28.26	0	0.59	2.51	34.2	720.78	1.21	219.36	3.5	0	0	26.93	9.1	48.76	0	0	0.59	1.76	3.26	658.21	837.7	666.42	0.86	0.69	2.09	250.59	251.46	156.02	0.8	8.64	1.05	49.93	18.47	0	0	0	0	0
eca-miR-500;MIMAT0013223,eca-mir-500-1,MI0012968,stem-loop	no	no	no	yes	yes	yes	yes	yes	yes	no	no	11.98	0.8	62.28	22.92	10.61	38.8	25.21	20.05	10.06	0.21	2.52	10.42	9.81	15.72	24.13	3.53	62.28	14.05	31.8	33.79	46.75	35.86	24.89	15.69	35.04	14.72	20.97	24.46	16.75	6.86	6.56	10.04	11.19	0	0	0	0	0
eca-miR-500;MIMAT0013223,eca-mir-500-2,MI0012969,stem-loop	no	no	no	yes	yes	yes	no	yes	yes	no	no	11.63	0.72	61.1	22.92	10.49	38.79	25.32	19.83	10.33	0.12	2.52	10.36	9.95	14.58	24.13	3.53	61.1	14.05	31.8	34.32	45.99	36.05	25.18	15.57	35.2	14.59	20.67	24.22	17.04	7.11	6.83	9.79	11.19	0	0	0	0	0
eca-miR-501-5p;MIMAT0013224,eca-mir-501,MI0012970,stem-loop	no	no	no	no	no	no	no	no	no	no	no	0.24	0.71	2.94	2.63	0.03	0.25	0.34	0.08	0.34	0.71	1.68	0.19	0.07	0.46	0	1.18	2.94	5.27	0	0.18	0.38	0.18	0.29	0.58	0.17	0.08	0.15	0	0	0.51	0.53	0	0.07	1.69	0	0.88	0	0
eca-miR-502-5p;MIMAT0013225,eca-mir-502,MI0012971,stem-loop	no	no	yes	yes	no	no	no	yes	yes	no	yes	24.49	0.04	14.69	27.69	18.92	16.74	47.84	37.14	25.38	0	0	13.92	13.97	45.57	2.01	0	14.69	10.54	44.84	6.22	9.88	34.11	5.44	9.69	128.38	18.57	40.13	52.72	19.67	30.99	25.47	31.09	6.75	0	0	0	0	0
eca-miR-502-3p;MIMAT0013226,eca-mir-502,MI0012971,stem-loop	yes	yes	yes	yes	no	yes	yes	yes	yes	no	yes	103.05	85.67	186.84	277.58	64.88	160.23	91.7	134.22	56	89.37	378.47	139.23	68.3	101.63	6.03	2.35	186.84	489.94	65.22	216.26	140.63	123.81	10.3	8.88	255.93	116.6	156.39	129.66	51.92	69.34	46.73	45.77	84	111.82	89.27	69.35	47.14	21.88
eca-miR-504;MIMAT0013228,eca-mir-504,MI0012973,stem-loop	no	no	no	no	no	no	no	no	no	yes	no	1.25	35.49	1.18	7.18	3.13	5	0.24	0.45	3.1	17.46	1.15	0.39	0.64	2.73	663.58	201	1.18	7.02	7.34	5.34	3.04	6.64	0.29	0.35	0.08	0.08	1.28	0	2.63	4.57	2.1	4.41	1.85	74.55	33.01	10.86	9.52	3.04
eca-miR-505;MIMAT0013229,eca-mir-505,MI0012974,stem-loop	yes	yes	yes	yes	yes	yes	yes	yes	yes	yes	yes	88.58	581.13	730.9	213.04	98.42	392.18	721.09	48.81	95.83	153.15	238.82	59.74	99.14	106.87	10953.1	9040.12	730.9	144	282.09	327.42	624.47	224.66	220.59	113.87	1828.81	19.54	61.1	65.78	75.1	77.97	134.43	94.97	101.87	421.87	158.29	56.04	69.81	73.54
eca-miR-532-5p;MIMAT0013235,eca-mir-532,MI0012979,stem-loop	yes	yes	yes	yes	yes	yes	yes	yes	yes	no	yes	69.65	257.56	676.85	114.95	65.22	514.15	1368.12	284.27	164.38	268.73	1073.62	56.38	32.95	119.63	6.03	17.63	676.85	45.66	184.25	754.07	444.69	343.67	1566.47	2097.01	440.87	135.97	309.33	407.5	105.45	213.6	174.07	66.82	63.61	372.73	346.58	66.37	152.31	108.18
eca-miR-532-3p;MIMAT0013236,eca-mir-532,MI0012979,stem-loop	no	no	no	no	no	no	no	no	no	no	no	0.89	0.75	2.35	14.46	1.09	3.29	3.09	2.87	4.43	0.04	0	0.32	0.28	2.05	28.15	4.7	2.35	28.1	0.82	0	0	9.86	3.72	4.04	1.5	2.77	0.38	5.46	5.41	0.25	7.61	1.71	0.46	0	0	0.53	0	0
eca-miR-542-5p;MIMAT0013237,eca-mir-542,MI0012980,stem-loop	no	no	no	no	yes	no	no	no	yes	no	no	1.53	0.03	70.51	30.82	0.39	10.05	15.64	1.39	1.93	0.04	0	1.68	0.64	2.28	0	0	70.51	52.68	8.97	6.58	14.06	9.5	19.46	14.19	13.26	0.88	1.88	1.42	2.93	0.51	2.36	0.24	0.53	0	0	0	0	0
eca-miR-542-3p;MIMAT0013238,eca-mir-542,MI0012980,stem-loop	no	no	no	no	yes	yes	no	no	yes	no	no	3.63	0.05	50.53	9.5	1.18	19.65	103.4	4.43	4.76	0	1.33	2.98	1.98	5.92	0	2.35	50.53	3.51	15.49	16.36	27.37	15.21	94.99	80.64	134.56	1.43	6.39	5.46	6.22	2.29	5.78	0.98	1.39	0	0	0	0	0
eca-miR-543;MIMAT0013169,eca-mir-543,MI0012912,stem-loop	no	no	no	no	yes	yes	no	yes	no	no	no	1.94	0.89	0	61.55	2.46	31.25	57.24	6.64	3.63	0.85	2.33	1.62	0.56	3.65	2.01	1.18	0	68.49	54.62	41.79	39.15	12.81	55.79	21.57	94.35	0.34	18.64	0.95	7.82	2.54	0.53	2.94	1.99	0	2.25	0	0	0
eca-miR-545;MIMAT0013239,eca-mir-545,MI0012981,stem-loop	no	no	yes	yes	yes	yes	yes	no	yes	no	yes	93.82	0.12	235.02	52.65	71.56	262.73	386.64	211.59	133.82	0	0	73.99	80.09	127.37	2.01	3.53	235.02	1.76	103.54	415.09	217.03	156.07	465.22	429.51	265.19	262.88	193.07	178.82	102.67	140.2	158.58	67.8	75.32	0	0	0	0	0
eca-miR-551b;MIMAT0013094,eca-mir-551b,MI0012841,stem-loop	no	no	yes	yes	no	yes	yes	no	no	no	yes	51.87	0	2.94	0	48.04	350.83	8.91	67.19	42.75	0	0	53.01	38.81	63.8	0	0	2.94	0	0	233.33	503.61	315.56	14.88	3	8.84	56.1	71.4	74.09	34	62.99	31.24	50.67	45.41	0	0	0	0	0
eca-miR-582-5p;MIMAT0013103,eca-mir-582,MI0012852,stem-loop	no	no	no	no	no	no	no	no	no	no	no	0.48	0.01	8.81	0.41	1.42	10.67	1.85	0.23	1.04	0.01	0	0.26	0.49	0.68	0	0	8.81	0	0.82	11.38	14.44	6.18	2.58	0.46	2.5	0.46	0.23	0	1.32	1.02	0.79	2.45	0.4	0	0	0.35	0	0
eca-miR-590-5p;MIMAT0013058,eca-mir-590,MI0012803,stem-loop	no	no	yes	yes	yes	yes	yes	no	yes	no	yes	440.1	0.42	677.44	110.38	385.26	537.46	2940.11	373.37	585.8	0	0	570.85	392.4	357.06	12.07	7.05	677.44	8.78	211.97	791.06	338.27	483.06	2859.42	3752.63	2208.28	436.62	455.05	228.45	610.26	566.39	580.76	282.23	488.28	0	0	0	0	0
eca-miR-590-3p;MIMAT0013059,eca-mir-590,MI0012803,stem-loop	no	no	yes	yes	yes	yes	yes	no	yes	no	yes	61.92	0	52.29	21.2	37.06	55.59	255.26	41.08	17.01	0	0	71.53	82.56	31.67	0	0	52.29	0	42.39	91.59	38.39	36.78	216.02	202.81	346.94	79.45	20.52	23.27	14.19	20.57	16.28	26.19	47.92	0	0	0	0	0
eca-miR-615-3p;MIMAT0012977,eca-mir-615,MI0012729,stem-loop	no	no	no	no	no	no	no	no	no	no	no	1.45	1.05	4.11	11.48	3.8	0.03	0.04	0.05	2.08	1.1	8.37	0.65	1.41	2.28	0	0	4.11	1.76	21.2	0	0	0.09	0	0.12	0	0	0.15	0	1.61	2.54	2.1	5.87	1.72	0	1.5	0.88	0.45	0
eca-miR-628a;MIMAT0012903,eca-mir-628a,MI0012659,stem-loop	no	no	no	no	yes	yes	no	no	no	no	no	6.43	1.1	8.23	3.67	4.44	14.69	23.16	14.2	9.68	0.79	2.92	6.67	5.79	6.84	4.02	11.75	8.23	0	7.34	16.36	13.68	14.01	32.04	25.84	11.6	16.9	4.81	20.9	4.24	12.19	12.6	5.63	3.24	0	2.25	1.05	2.72	0
eca-miR-652;MIMAT0013240,eca-mir-652,MI0012982,stem-loop	no	no	no	no	no	no	no	no	no	no	no	0	12.57	0.59	0	0	0.12	0.22	0.46	0.52	13.14	20.85	0	0	0	0	0	0.59	0	0	0.36	0	0	0	0.23	0.42	0.75	0.38	0.24	0.51	0.25	0.79	0	0	38.97	19.5	13.66	3.17	6.08
eca-miR-6529;MIMAT0034760,eca-mir-6529,MI0028409,stem-loop	no	no	no	no	no	no	no	no	no	yes	no	0.19	4.53	0	0	0.19	0.45	0.33	0.16	0.22	3.74	1.69	0.26	0.07	0.23	20.11	23.51	0	0	0	0.53	0	0.83	0	0.58	0.42	0.04	0.45	0	0.66	0	0	0.24	0.13	10.17	0	1.4	0	0
eca-miR-656;MIMAT0013172,eca-mir-656,MI0012915,stem-loop	no	no	no	no	yes	no	no	no	no	no	no	0.99	0	0	6.24	1.39	3.59	18.99	0.92	1.1	0	0	1.1	1.41	0.46	0	0	0	3.51	8.97	6.94	1.52	2.3	12.02	11.08	33.87	0.42	2.1	0.24	1.46	0.25	1.58	1.71	1.06	0	0	0	0	0
eca-miR-660;MIMAT0013241,eca-mir-660,MI0012983,stem-loop	yes	no	yes	yes	yes	yes	yes	yes	yes	no	yes	379.03	11.07	171.56	264.18	64.36	57.48	908.35	470.7	472.2	11.4	64.1	288.5	234.05	614.54	4.02	3.53	171.56	35.12	493.24	50.51	54.35	67.57	1063.48	577.52	1084.04	311.97	450.17	649.96	239.28	644.62	532.71	67.56	61.16	25.41	15.75	5.95	4.53	7.9
eca-miR-664;MIMAT0013192,eca-mir-664,MI0012940,stem-loop	no	no	no	yes	no	yes	yes	no	no	no	no	9.06	1.7	7.05	20.1	19.85	49.77	36.25	12.37	11.19	1.37	0.34	8.41	17.64	1.14	10.05	8.23	7.05	3.51	36.69	36.1	74.12	39.09	75.82	27.69	5.26	13.04	11.72	12.35	9.36	14.22	9.98	26.93	12.77	5.08	6	0.88	2.27	0
eca-miR-671-5p;MIMAT0012948,eca-mir-671,MI0012701,stem-loop	no	no	no	no	yes	no	no	yes	yes	no	no	1.16	1.22	22.33	27.44	0.62	1.62	22.56	2.79	0.33	1.28	0.42	1.68	1.34	0.46	0	0	22.33	26.34	28.53	0.53	2.66	1.66	24.89	27.34	15.43	4.32	1.43	2.61	0.22	0.76	0	0.24	0.99	6.78	2.25	0	0	0.61
eca-miR-671-3p;MIMAT0012949,eca-mir-671,MI0012701,stem-loop	no	no	no	no	no	no	no	yes	yes	yes	no	0.84	19.82	11.75	57.2	1.34	2.32	0.56	1.26	3.58	15.19	10.08	0.26	1.13	1.14	144.78	98.73	11.75	94.83	19.57	1.6	3.04	2.3	0	0.35	1.33	0.25	2.1	1.42	1.68	4.32	4.73	1.96	0.73	18.64	9.75	1.4	8.61	7.29
eca-miR-676;MIMAT0034705,eca-mir-676,MI0028342,stem-loop	no	no	yes	no	yes	no	no	no	yes	no	no	7.3	10.92	29.96	2.92	3.47	4.64	27.71	7.59	13.48	11.29	21.52	8.22	3.88	9.8	2.01	3.53	29.96	1.76	4.08	6.4	4.94	2.58	37.19	10.73	35.2	2.22	11.27	9.26	15.21	14.48	10.76	2.45	4.5	13.55	22.51	12.08	3.63	6.08
eca-miR-7;MIMAT0012905,eca-mir-7-1,MI0012661,stem-loop	yes	yes	yes	yes	yes	yes	yes	no	yes	yes	yes	230.24	146.82	461.22	28.94	104.04	110.04	417.92	57.32	104.67	151.68	438.4	212.96	279.07	198.69	48.26	31.74	461.22	0	57.88	122.18	153.17	54.76	356.21	242.38	655.18	50.94	36	85.02	76.27	42.67	195.07	93.5	114.57	91.49	156.79	173.02	1062.53	69.89
eca-miR-7;MIMAT0012905,eca-mir-7-2,MI0012744,stem-loop	yes	yes	yes	yes	yes	yes	yes	no	yes	yes	yes	231.46	148.23	464.75	28.94	104.25	110.76	420.07	57.25	104.74	153.15	440.39	214.12	280.2	200.06	48.26	31.74	464.75	0	57.88	123.78	153.55	54.94	358.21	243.08	658.93	51.19	35.77	84.78	77.52	42.16	194.55	93.99	114.51	91.49	156.79	173.2	1069.33	71.72
eca-miR-7;MIMAT0012905,eca-mir-7-3,MI0012869,stem-loop	yes	yes	yes	yes	yes	yes	yes	no	yes	yes	yes	231.45	148.23	464.16	29.35	104.31	110.63	419.84	57.31	104.74	153.15	440.39	213.93	280.13	200.29	48.26	31.74	464.16	0	58.7	123.78	153.17	54.94	357.93	243.08	658.51	51.07	35.85	85.02	77.52	42.16	194.55	94.24	114.38	91.49	156.79	173.2	1069.33	71.72
eca-miR-708;MIMAT0012993,eca-mir-708,MI0012745,stem-loop	no	no	yes	yes	no	yes	yes	no	yes	no	yes	21.39	0	364.28	6.71	12.13	41.61	7	15.5	17.47	0	0	25.57	10.58	28.03	0	0	364.28	5.27	8.15	44.82	39.91	40.1	9.44	4.96	6.59	13.33	10.6	22.56	20.55	12.95	18.9	14.2	10.06	0	0	0	0	0
eca-miR-7177b;MIMAT0034691,eca-mir-7177b,MI0028323,stem-loop	yes	yes	no	no	no	no	no	no	no	no	no	0.31	53.15	2.35	0.82	0.23	0.75	0.48	0.15	0.09	54.16	32.79	0.78	0.14	0	4.02	57.6	2.35	0	1.63	0.53	1.52	0.18	0.57	0.12	0.75	0.08	0.38	0	0	0	0.26	0	0.46	130.46	77.27	22.24	26.29	34.64
eca-miR-744;MIMAT0034644,eca-mir-744,MI0028274,stem-loop	yes	yes	yes	yes	no	yes	no	no	yes	yes	no	13.18	164.36	60.52	14.86	8.8	53.17	9.35	24.42	35.51	169.63	74.96	9.64	1.41	28.48	68.37	28.21	60.52	28.1	1.63	54.42	71.46	33.65	6.01	4.04	18.02	15.76	29.01	28.5	24.28	44.7	37.54	9.79	7.81	494.72	215.3	50.96	68.45	63.82
ecaub_novel-miR-1175;eca-mir-744,MI0028274,stem-loop	yes	yes	yes	yes	no	yes	no	no	yes	yes	no	13.18	164.36	60.52	14.86	8.8	53.17	9.35	24.42	35.51	169.63	74.96	9.64	1.41	28.48	68.37	28.21	60.52	28.1	1.63	54.42	71.46	33.65	6.01	4.04	18.02	15.76	29.01	28.5	24.28	44.7	37.54	9.79	7.81	494.72	215.3	50.96	68.45	63.82
eca-miR-872;MIMAT0013119,eca-mir-872,MI0012870,stem-loop	no	no	no	no	no	no	no	no	yes	no	no	3.33	1.55	10.58	0.82	3.23	4.67	10.05	1.93	2.94	1.62	2.21	3.5	2.4	4.1	0	0	10.58	0	1.63	4.09	4.94	4.98	9.73	14.07	6.34	2.6	1.05	2.14	2.63	3.3	2.89	4.41	2.05	3.39	0	1.05	1.36	0
eca-miR-885-5p;MIMAT0013081,eca-mir-885,MI0012828,stem-loop	no	no	yes	no	yes	no	yes	no	no	no	yes	420.55	4.57	6.46	3.86	541.1	17.18	178.21	9.48	259.59	4.68	62.14	571.43	390.14	300.09	4.02	0	6.46	5.27	2.45	6.58	33.07	11.89	166.52	124.36	243.75	8.47	12.85	7.12	200.96	110.99	466.81	643.76	438.44	1.69	24.76	5.25	2.72	0
eca-miR-8908e;MIMAT0034702,eca-mir-8908a-1,MI0028352,stem-loop	no	no	no	no	yes	no	no	no	no	no	no	0	0.21	0	0	0	0.24	89.34	0.62	0.44	0.22	1.67	0	0	0	0	0	0	0	0	0.71	0	0	49.5	166.47	52.05	1.26	0.6	0	0.29	1.02	0	0	0	0	0	0	0	0
eca-miR-8908e;MIMAT0034702,eca-mir-8908a-2,MI0028361,stem-loop	no	no	no	no	yes	no	no	no	no	no	no	0	0.21	0	0	0	0.24	89.34	0.62	0.44	0.22	1.67	0	0	0	0	0	0	0	0	0.71	0	0	49.5	166.47	52.05	1.26	0.6	0	0.29	1.02	0	0	0	0	0	0	0	0
eca-miR-8908e;MIMAT0034702,eca-mir-8908e,MI0028336,stem-loop	no	no	no	no	yes	no	no	no	no	no	no	0	0.21	0	0	0	0.24	89.34	0.62	0.44	0.22	1.67	0	0	0	0	0	0	0	0	0.71	0	0	49.5	166.47	52.05	1.26	0.6	0	0.29	1.02	0	0	0	0	0	0	0	0
eca-miR-8908j;MIMAT0034711,eca-mir-8908j,MI0028350,stem-loop	no	no	no	no	no	no	no	no	no	no	no	0	0.97	0	0	0	0	8.08	0.03	0.09	1.02	4.13	0	0	0	0	0	0	0	0	0	0	0	1.14	15	8.09	0.08	0	0	0	0	0.26	0	0	0	3	0	0	0
eca-miR-8917;MIMAT0034445,eca-mir-8917,MI0028052,stem-loop	no	no	no	no	no	no	no	no	no	yes	no	0	3.81	0	3.45	0.19	0.09	0	0.03	0.08	1.59	1.05	0	0	0	66.36	38.79	0	5.27	1.63	0.18	0	0.09	0	0	0	0	0.08	0	0	0.25	0	0.24	0.13	6.78	0	0	0	0
eca-miR-8920;MIMAT0034448,eca-mir-8920,MI0028055,stem-loop	no	no	no	no	no	no	no	no	no	no	no	0	18.45	0	0	0	0	0	0	0	19.29	11.77	0	0	0	0	0	0	0	0	0	0	0	0	0	0	0	0	0	0	0	0	0	0	54.22	6.75	2.63	8.61	13.37
eca-miR-8946;MIMAT0034475,eca-mir-8946,MI0028093,stem-loop	no	no	no	no	no	no	no	no	no	no	no	0.7	0.74	7.64	14.46	1.27	1.58	2.66	1.56	1.2	0.13	0	0.84	0.35	0.91	20.11	8.23	7.64	28.1	0.82	1.24	0	3.5	2	3.46	2.5	0.88	1.65	2.14	0.51	1.78	1.31	1.22	1.32	0	0	0	0	0
eca-miR-8951;MIMAT0034480,eca-mir-8951,MI0028098,stem-loop	no	no	no	no	no	no	no	no	no	no	no	0.37	0.37	0	0	0.6	0	0.08	0.04	0	0.39	1.71	0	0.42	0.68	0	0	0	0	0	0	0	0	0	0	0.25	0.13	0	0	0	0	0	0.73	0.46	0	0	0	0	0
eca-miR-8986a;MIMAT0034523,eca-mir-8986a,MI0028142,stem-loop	no	no	no	no	no	no	no	no	no	no	no	0	25.21	0	0	0	0	0	0	0	26.35	10.43	0	0	0	0	0	0	0	0	0	0	0	0	0	0	0	0	0	0	0	0	0	0	57.6	30.76	5.78	9.52	12.76
eca-miR-8986b;MIMAT0034532,eca-mir-8986b,MI0028151,stem-loop	no	no	no	no	no	no	no	no	no	no	no	0	2.9	0	0	0	0	0.03	0	0	2.91	4.47	0	0	0	2.01	3.53	0	0	0	0	0	0	0	0	0.08	0	0	0	0	0	0	0	0	0	2.25	2.63	3.17	6.08
eca-miR-8992;MIMAT0034529,eca-mir-8992,MI0028148,stem-loop	no	no	no	no	no	no	no	no	no	no	no	0.06	42.46	0	0.88	0.1	0.15	0.08	0.66	0.82	44.39	19.41	0.19	0	0	0	0	0	1.76	0	0	0	0.46	0	0.23	0	0.55	1.2	0.24	1.17	0.76	0.53	0	0.2	181.28	59.26	3.85	14.96	8.51
eca-miR-8995;MIMAT0034534,eca-mir-8995,MI0028153,stem-loop	no	no	no	no	no	no	no	no	no	no	no	1.79	0.03	7.64	0.82	2.68	0.33	2.61	0.25	1.15	0.03	1.02	0.84	3.18	1.37	0	0	7.64	0	1.63	0.71	0	0.28	5.44	1.73	0.67	0.21	0.3	0.24	0.37	1.52	1.58	2.45	2.91	0	0	0	0	0
eca-miR-9021;MIMAT0034562,eca-mir-9021,MI0028184,stem-loop	yes	yes	no	no	no	no	no	no	no	no	no	0.15	41.03	0	2.63	0	0.4	0.51	0.81	0.44	42.79	23.24	0.39	0.07	0	0	4.7	0	5.27	0	0.36	0.76	0.09	0.86	0.58	0.08	0.25	0.53	1.66	0.29	0.25	0.79	0	0	81.32	49.51	10.51	26.74	13.98
eca-miR-9040;MIMAT0034582,eca-mir-9040,MI0028204,stem-loop	no	no	no	no	no	no	no	no	no	yes	no	3.33	1.89	0.59	2.92	1.13	0.62	1.08	0.88	2.19	1.23	0.96	3.75	3.03	3.19	22.12	10.58	0.59	1.76	4.08	0.18	0.38	1.29	1.43	0.46	1.33	0.42	1.28	0.95	1.68	2.54	2.36	2.2	0.07	3.39	3	0	0.91	0
eca-miR-9055;MIMAT0034599,eca-mir-9055,MI0028226,stem-loop	no	no	no	no	no	yes	no	no	yes	no	no	2.28	17.87	18.8	72.41	2.12	18.07	2.23	9.38	7.44	17.94	3.68	3.17	0.71	2.96	8.04	24.68	18.8	144	0.82	13.87	30.03	10.32	3.43	1.85	1.42	6.37	4.21	17.57	4.46	7.37	10.5	3.18	1.06	30.5	33.76	11.56	9.07	0.61
eca-miR-9060;MIMAT0034605,eca-mir-9060,MI0028233,stem-loop	no	no	no	no	no	no	no	no	no	no	no	5.32	0.49	1.76	7.31	3.86	12.61	9.86	9.83	6.57	0.51	0	6.21	3.81	5.92	0	0	1.76	10.54	4.08	13.87	14.82	9.13	6.87	11.19	11.51	6.37	10.52	12.59	10.31	1.27	8.14	5.87	1.85	0	0	0.35	0	0
eca-miR-9097;MIMAT0034643,eca-mir-9097,MI0028273,stem-loop	no	no	no	no	no	no	no	no	no	yes	no	0	1.28	1.18	0	0	0	0	0	0	0.64	0.89	0	0	0	12.07	18.81	1.18	0	0	0	0	0	0	0	0	0	0	0	0	0	0	0	0	0	0	1.75	0	0.61
eca-miR-9104;MIMAT0034651,eca-mir-9104,MI0028281,stem-loop	no	no	no	no	no	no	no	no	no	no	no	0	0.62	0	0	0	0	0	0	0	0.65	0	0	0	0	0	0	0	0	0	0	0	0	0	0	0	0	0	0	0	0	0	0	0	0	0	0	0	0
eca-miR-9156;MIMAT0034732,eca-mir-9156,MI0028379,stem-loop	no	no	no	no	no	no	no	no	no	no	no	0	2.1	0	0	0	0	0	0	0	2.2	0	0	0	0	0	0	0	0	0	0	0	0	0	0	0	0	0	0	0	0	0	0	0	0	6	0	0	0
eca-miR-9163;MIMAT0034740,eca-mir-9163,MI0028387,stem-loop	no	no	no	no	no	no	no	no	no	no	no	0.05	6.42	0	0	0	0.21	0	0.03	0	6.59	6.02	0.06	0.07	0	4.02	1.18	0	0	0	0.53	0	0.09	0	0	0	0.08	0	0	0	0	0	0	0	20.33	11.25	3.85	0.45	0.61
eca-miR-9174;MIMAT0034754,eca-mir-9174,MI0028402,stem-loop	no	no	no	no	no	no	no	no	no	no	no	0	0.34	0	0	0	0.37	0.12	0.05	0.13	0.33	0.75	0	0	0	0	1.18	0	0	0	0.53	0.38	0.18	0	0.35	0	0.08	0.08	0	0.15	0.25	0	0	0	0	0	0.18	0.45	0
eca-miR-9177;MIMAT0034757,eca-mir-9177,MI0028405,stem-loop	no	no	no	no	no	no	no	no	no	no	no	0	8.1	0	0	0.12	0	0	0.04	0	8.47	0.42	0	0	0	0	0	0	0	0	0	0	0	0	0	0	0.04	0.08	0	0	0	0	0.24	0	13.55	12.75	1.58	1.36	0
eca-miR-9179;MIMAT0034759,eca-mir-9179,MI0028408,stem-loop	no	no	no	no	no	no	no	no	no	no	no	0	0.42	7.05	0	0.19	0.8	0.37	0.06	0	0.25	0.47	0	0	0	8.04	0	7.05	0	0	0.53	1.14	0.74	0.29	0.23	0.58	0.04	0.15	0	0	0	0	0.24	0.13	0	0	0	0.45	0
eca-miR-9180;MIMAT0034761,eca-mir-9180,MI0028410,stem-loop	no	no	no	no	no	no	no	no	no	no	no	0.68	0.37	9.4	0	0.81	1.99	0.85	0.33	0.35	0.27	0.31	0.32	0.56	1.14	4.02	1.18	9.4	0	0	1.07	3.8	1.11	0.57	1.15	0.83	0.46	0.3	0.24	0	0	1.05	1.22	0.4	0	0	0	0	0
eca-miR-9185;MIMAT0034766,eca-mir-9185,MI0028417,stem-loop	no	no	no	no	no	no	no	yes	yes	no	no	1.08	2.82	25.85	64.79	0.82	3.54	5.1	1.12	1.35	2.89	4.28	1.55	0.78	0.91	0	2.35	25.85	101.85	27.72	4.09	2.28	4.24	4.58	6.81	3.92	1.59	0.83	0.95	0.95	1.27	1.84	0.98	0.66	0	0	0.7	0	0
eca-miR-92a;MIMAT0013089,eca-mir-92a,MI0012836,stem-loop	yes	yes	yes	yes	yes	yes	yes	yes	yes	yes	yes	467.28	50310.5	2481.78	2087	429.5	656	1751.82	340.23	422.56	49797.4	21950.1	272.19	314.35	815.29	46523.2	76673.5	2481.78	2563.84	1610.17	405.49	949.82	612.67	974.5	790.84	3490.11	329.75	236.66	454.29	355.84	498.58	413.25	313.8	545.21	107989	54225.7	33612.1	43951.3	47151.9
eca-miR-92a;MIMAT0013089,eca-mir-92a-2,MI0012987,stem-loop	yes	yes	yes	yes	yes	yes	yes	yes	yes	yes	yes	604.28	51674.7	3284.96	2547.7	537.07	758.49	3074.88	479.36	577.97	50074.7	22122.6	328.37	384.35	1100.11	68664.8	105084	3284.96	2953.68	2141.73	457.07	1076.39	742.01	1830.84	1182.39	6211.42	452.59	328.87	656.61	447.77	789.65	496.48	415.87	658.26	108562	54726	34023.4	44553.7	47373.1
eca-miR-92b;MIMAT0012966,eca-mir-92b,MI0012719,stem-loop	yes	yes	no	no	no	no	no	yes	yes	yes	no	1.05	255.93	12.34	34.62	0.72	2.69	6.99	1.3	3.36	255.27	93.24	0.39	0.49	2.28	331.79	209.22	12.34	33.37	35.87	1.96	4.18	1.94	9.73	3.23	8.01	0.55	0.75	2.61	3.36	3.3	3.41	0.98	0.46	526.91	224.3	59.89	194.01	247.36
eca-miR-93;MIMAT0013060,eca-mir-93,MI0012804,stem-loop	yes	yes	yes	yes	yes	yes	yes	yes	yes	yes	yes	130.49	283.02	1070.5	46.35	132.52	186.71	660.04	103.28	231.72	295.41	275.74	67.58	129.98	193.91	10.05	10.58	1070.5	19.32	73.37	346.09	196.88	17.15	640.32	809.99	529.8	93.2	95.29	121.35	195.77	100.83	398.55	14.44	250.6	365.96	375.09	323.28	297.36	148.3
eca-miR-95;MIMAT0012931,eca-mir-95,MI0012686,stem-loop	no	no	yes	yes	no	yes	yes	no	no	no	yes	22.46	0.53	4.11	0	24.36	70.22	0.39	30.41	23.18	0.56	4.15	22.2	22.16	23.01	0	0	4.11	0	0	51.75	98.44	60.47	0.57	0	0.58	20.96	30.36	39.9	22.89	18.03	28.62	33.29	15.42	0	0	0.18	0	0
eca-miR-98;MIMAT0013247,eca-mir-98,MI0012988,stem-loop	no	no	yes	no	yes	no	no	no	yes	no	yes	16.59	32.75	19.39	56.79	9.07	9.56	75.91	7.4	16.08	34.14	28.99	16.57	12	21.19	2.01	2.35	19.39	3.51	110.06	18.67	4.56	5.44	52.36	38.65	136.72	4.82	9.54	7.84	18.43	11.18	18.64	6.36	11.78	50.83	66.77	17.34	131.91	12.76
eca-miR-99a;MIMAT0013184,eca-mir-99a-2,MI0012929,stem-loop	yes	yes	yes	yes	yes	yes	yes	yes	yes	yes	yes	7041.13	192.49	42977.7	66737.5	5793.26	77449.9	40404.4	24391.1	20771.8	67.62	668.39	7974.95	4890.52	8257.92	3464.71	2414.3	42977.7	4641.25	128834	49999.1	108169	74181.7	54456.8	35541.1	31215.3	14693	19846.8	38633.5	18485.7	12075.4	31754.3	7075.74	4510.78	135.54	105.77	25.92	18.13	23.1
eca-miR-99b;MIMAT0013018,eca-mir-99b,MI0012767,stem-loop	no	no	no	no	no	no	no	no	no	no	no	0.45	6.51	3.53	8.22	0.41	8.88	5.93	1.57	1.86	6.8	17.39	0.32	0.56	0.46	0	0	3.53	1.76	14.67	4.8	11.78	10.05	5.15	11.31	1.33	0.75	1.58	2.37	1.68	1.02	2.89	0.49	0.33	18.64	8.25	2.1	6.35	3.04
ecaub_novel-miR-1;ecaub_novel-mir-1	no	no	yes	yes	no	yes	yes	yes	no	no	yes	55.96	0	4.7	14.02	164.35	215.42	30.8	130.19	124.1	0	0	35.54	40.5	91.83	0	0	4.7	15.8	12.23	248.99	313.57	83.71	9.44	18.8	64.15	32.45	290.92	67.2	103.48	218.68	50.15	216.38	112.32	0	0	0	0	0
ecaub_novel-miR-100;ecaub_novel-mir-100	no	no	yes	yes	no	yes	yes	no	no	no	yes	902.26	0	0	0.82	218.85	52.04	3.88	93.46	395.25	0	0	1152.18	1322.4	232.19	0	0	0	0	1.63	32.01	41.05	83.06	0.86	2.19	8.59	15.72	251.84	12.82	860.95	100.58	224.22	76.37	361.33	0	0	0	0	0
ecaub_novel-miR-1000;ecaub_novel-mir-1000	no	no	no	no	no	no	no	no	no	no	no	0.38	0	0	0.82	1.47	1.52	2.26	0.79	2.99	0	0	0	0	1.14	0	0	0	0	1.63	0	4.56	0	6.58	0.12	0.08	0	0	2.37	0	6.6	2.36	2.94	0	0	0	0	0	0
ecaub_novel-miR-1005;ecaub_novel-mir-1005	no	no	no	no	no	no	no	yes	no	no	no	0.92	0	2.94	45.72	0.83	5.57	0.82	1.35	1.47	0	0	0.65	0.28	1.82	0	0	2.94	70.24	21.2	2.49	12.92	1.29	1.72	0	0.75	0.75	0.45	2.85	0.51	1.27	2.63	1.47	0.2	0	0	0	0	0
ecaub_novel-miR-1006;ecaub_novel-mir-1006	no	no	no	no	no	no	no	no	no	no	no	5.53	0	0	0	5.07	2.14	0.09	4.08	4.83	0	0	7.12	5.36	4.1	0	0	0	0	0	2.67	2.28	1.47	0	0.12	0.17	4.15	4.06	4.04	5.48	5.08	3.94	5.63	4.5	0	0	0	0	0
ecaub_novel-miR-1007;ecaub_novel-mir-1007	no	no	no	no	no	no	no	no	yes	no	no	4.05	0	11.75	8.22	1.51	1.81	10.85	2.31	5.68	0	0	1.94	0.42	9.8	0	0	11.75	1.76	14.67	2.13	2.66	0.65	13.73	4.96	13.85	1.01	0.45	5.46	2.49	4.57	9.98	1.22	1.79	0	0	0	0	0
ecaub_novel-miR-1008;ecaub_novel-mir-1008	no	no	no	no	no	no	no	no	no	no	no	2.61	0	2.35	3.67	2.22	5.2	10.08	2.99	4.5	0	0	2.07	0.99	4.79	0	0	2.35	0	7.34	3.02	7.6	4.98	12.02	7.96	10.26	1.09	3.61	4.27	3.14	4.32	6.04	3.18	1.26	0	0	0	0	0
ecaub_novel-miR-1009;ecaub_novel-mir-1009	no	no	no	no	no	no	no	no	no	no	no	3.52	0	9.99	0.88	3.69	18.13	24.92	10.68	12.22	0	0	1.1	0.56	8.89	0	0	9.99	1.76	0	8.89	41.43	4.06	62.37	6.81	5.59	2.47	3.46	26.12	2.05	16.51	18.12	6.85	0.53	0	0	0	0	0
ecaub_novel-miR-101;ecaub_novel-mir-101	no	no	no	no	no	no	no	no	no	yes	no	0	77.56	0	0	0	0.03	0	0	0	3.04	4.12	0	0	0	1936.46	1497.48	0	0	0	0	0	0.09	0	0	0	0	0	0	0	0	0	0	0	5.08	10.5	6.3	2.72	0.61
ecaub_novel-miR-1014;ecaub_novel-mir-1014	no	no	no	no	no	no	no	no	no	no	no	0.02	0.07	1.76	1.69	0.37	0.24	4.18	0.08	0.33	0	0	0.06	0	0	2.01	1.18	1.76	1.76	1.63	0.71	0	0	6.58	4.38	1.58	0	0	0.24	0.22	0.51	0.26	0.73	0	0	0	0	0	0
ecaub_novel-miR-1015;ecaub_novel-mir-1015	no	no	yes	yes	yes	yes	yes	yes	yes	yes	yes	22.9	5.42	121.03	88.77	25.42	40.2	76.4	11.65	24.62	0	0	11.39	17.43	39.88	164.89	84.63	121.03	100.1	77.45	24.54	58.53	37.52	70.38	32.76	126.05	10.19	10.75	14.01	23.25	25.65	24.94	30.84	19.99	0	0	0	0	0
ecaub_novel-miR-1016;ecaub_novel-mir-1016	no	no	no	no	no	no	no	no	no	no	no	2.82	0	3.53	72.56	1.35	8.63	3.2	2.64	2.75	0	0	1.81	1.62	5.01	0	0	3.53	136.97	8.15	10.32	9.5	6.08	2.86	1.73	5.01	1.43	4.13	2.37	3.36	3.3	1.58	0.98	1.72	0	0	0	0	0
ecaub_novel-miR-1017;ecaub_novel-mir-1017	no	no	no	no	no	no	no	no	no	no	no	1.66	0	9.4	0	2.71	9.56	6.19	3.84	4.78	0	0	2.85	0.07	2.05	0	0	9.4	0	0	2.85	19	6.82	11.44	2.88	4.25	3.82	2.25	5.46	1.46	7.37	5.51	4.16	1.26	0	0	0	0	0
ecaub_novel-miR-1021;ecaub_novel-mir-1021	no	no	no	no	no	no	no	no	no	no	no	19.37	0.12	2.94	0.41	12.77	1.27	2.72	1.44	1.94	0	0	0.58	23.36	34.18	2.01	3.53	2.94	0	0.82	0.36	1.52	1.94	4.58	0.58	3	0.13	1.58	2.61	0.07	1.02	4.73	25.21	0.33	0	0	0	0	0
ecaub_novel-miR-1023;ecaub_novel-mir-1023	no	no	yes	yes	yes	yes	yes	yes	yes	no	yes	148.14	0.11	24.68	81.22	99.35	34.76	256.85	168.42	327.08	0	0	158.52	154.88	131.02	4.02	1.18	24.68	128.19	34.24	35.75	32.69	35.86	113.3	54.8	602.46	102.76	199.46	203.04	342.24	258.31	380.7	59.24	139.46	0	0	0	0	0
ecaub_novel-miR-1025;ecaub_novel-mir-1025	no	no	no	no	no	no	no	no	no	no	no	2.07	0.03	4.7	11.07	3.39	2.98	7.1	3.68	5.5	0	0	1.04	0.85	4.33	0	1.18	4.7	1.76	20.38	0.89	7.6	0.46	17.17	0.46	3.67	0.38	0.68	9.97	1.1	10.67	4.73	6.12	0.66	0	0	0	0	0
ecaub_novel-miR-1026;ecaub_novel-mir-1025	no	no	no	no	no	no	no	no	no	no	no	2.07	0.03	4.7	11.07	3.39	2.98	7.1	3.68	5.5	0	0	1.04	0.85	4.33	0	1.18	4.7	1.76	20.38	0.89	7.6	0.46	17.17	0.46	3.67	0.38	0.68	9.97	1.1	10.67	4.73	6.12	0.66	0	0	0	0	0
ecaub_novel-miR-1025;ecaub_novel-mir-1026	no	no	no	no	no	no	no	no	no	no	no	1.75	0.03	4.11	9.03	2.03	2.27	5.65	3.08	4.6	0	0	0.97	0.64	3.65	0	1.18	4.11	1.76	16.31	0.53	6.08	0.18	14.31	0.23	2.42	0.34	0.6	8.31	0.73	9.14	3.94	3.67	0.4	0	0	0	0	0
ecaub_novel-miR-1026;ecaub_novel-mir-1026	no	no	no	no	no	no	no	no	no	no	no	1.75	0.03	4.11	9.03	2.03	2.27	5.65	3.08	4.6	0	0	0.97	0.64	3.65	0	1.18	4.11	1.76	16.31	0.53	6.08	0.18	14.31	0.23	2.42	0.34	0.6	8.31	0.73	9.14	3.94	3.67	0.4	0	0	0	0	0
ecaub_novel-miR-1028;ecaub_novel-mir-1028	no	no	no	no	no	no	no	no	no	no	no	0	1.94	0	0	0	0	0.38	0	0	2.03	0.84	0	0	0	0	0	0	0	0	0	0	0	1.14	0	0	0	0	0	0	0	0	0	0	0	0	2.63	4.08	0
ecaub_novel-miR-1121;ecaub_novel-mir-1028	no	no	no	no	no	no	no	no	no	no	no	0	1.94	0	0	0	0	0.38	0	0	2.03	0.84	0	0	0	0	0	0	0	0	0	0	0	1.14	0	0	0	0	0	0	0	0	0	0	0	0	2.63	4.08	0
ecaub_novel-miR-1153;ecaub_novel-mir-1028	no	no	no	no	no	no	no	no	no	no	no	0	1.94	0	0	0	0	0.38	0	0	2.03	0.84	0	0	0	0	0	0	0	0	0	0	0	1.14	0	0	0	0	0	0	0	0	0	0	0	0	2.63	4.08	0
ecaub_novel-miR-1029;ecaub_novel-mir-1029	no	no	no	no	no	no	no	no	no	no	no	0.45	0	0.59	1.29	1.4	2.16	0.35	1.47	2.03	0	0	0.39	0.28	0.68	0	0	0.59	1.76	0.82	2.13	3.04	1.29	0	0.23	0.83	0.55	3.38	0.47	1.97	2.29	1.84	2.2	0.6	0	0	0	0	0
ecaub_novel-miR-103;ecaub_novel-mir-103	no	no	no	no	no	no	no	no	no	no	no	0	0.9	0	0	0	0	0	0	0	0.94	0	0	0	0	0	0	0	0	0	0	0	0	0	0	0	0	0	0	0	0	0	0	0	0	0	0	0.91	1.22
ecaub_novel-miR-1030;ecaub_novel-mir-1030	no	no	yes	yes	no	yes	yes	no	no	no	yes	187.03	0	0	3.04	203.54	66.59	1.36	129.37	238.59	0	0	184.09	163.49	213.51	0	0	0	5.27	0.82	65.98	80.96	52.82	1.43	0.81	1.84	113.62	165.26	109.24	341.66	242.31	131.8	243.06	164.02	0	0	0	0	0
ecaub_novel-miR-1031;ecaub_novel-mir-1031	no	no	no	no	no	no	no	no	no	no	no	1.76	0	2.35	3.73	2.67	1.31	4.39	2.28	5.82	0	0	1.81	1.41	2.05	0	0	2.35	1.76	5.71	1.42	0.38	2.12	6.58	5.08	1.5	1.51	2.71	2.61	2.49	7.37	7.61	4.41	0.93	0	0	0	0	0
ecaub_novel-miR-1033;ecaub_novel-mir-1033	no	no	no	no	no	no	no	no	no	yes	no	0.02	26.86	0.59	0	0.03	0.06	0.06	0	0.09	4.63	0.21	0	0.07	0	661.57	370.26	0.59	0	0	0	0	0.18	0	0	0.17	0	0	0	0	0	0.26	0	0.07	3.39	5.25	0.88	3.17	7.29
ecaub_novel-miR-1034;ecaub_novel-mir-1034	no	no	no	no	no	no	no	no	no	yes	no	0.11	1.25	0	0	0.24	0.34	0.03	0	0.07	0.52	0.31	0.19	0.14	0	24.13	10.58	0	0	0	0.18	0.76	0.09	0	0	0.08	0	0	0	0.22	0	0	0.49	0	0	0	0	0	0
ecaub_novel-miR-1036;ecaub_novel-mir-1036	no	no	no	no	no	no	no	no	no	no	no	1.09	0	3.53	18.34	0.49	1	0.56	1.21	3.97	0	0	0.58	0.64	2.05	0	0	3.53	0	36.69	0.36	2.28	0.37	1.14	0.46	0.08	0.25	2.18	1.19	1.17	8.13	2.63	0.98	0	0	0	0	0	0
ecaub_novel-miR-1038;ecaub_novel-mir-1038	no	no	no	no	no	no	no	no	no	no	no	0.8	0	1.18	1.69	0.98	0.51	0.29	0.96	1.02	0	0	0.06	0.07	2.28	0	0	1.18	1.76	1.63	0	1.52	0	0.86	0	0	0.04	0	2.85	0	3.05	0	1.96	0	0	0	0	0	0
ecaub_novel-miR-104;ecaub_novel-mir-104	no	no	no	no	no	no	no	no	no	no	no	0	1.37	1.18	0	0	0.06	0.13	0	0	1.44	2.56	0	0	0	0	0	1.18	0	0	0.18	0	0	0	0.23	0.17	0	0	0	0	0	0	0	0	6.78	0	1.75	0.91	0
ecaub_novel-miR-1040;ecaub_novel-mir-1040	no	no	no	no	no	no	no	no	no	no	no	3.56	0.04	4.7	0	1.69	1.55	1.12	2.77	3.32	0	0	1.42	2.19	7.06	2.01	0	4.7	0	0	0.89	2.66	1.11	2.58	0.46	0.33	1.47	0.9	5.94	0.29	1.02	8.66	3.18	0.2	0	0	0	0	0
ecaub_novel-miR-1040;ecaub_novel-mir-1041	no	no	no	no	no	no	no	no	no	no	no	10.7	0.16	5.88	0	6.48	2.17	1.5	2.91	3.9	0	0	8.67	5.64	17.77	6.03	1.18	5.88	0	0	1.42	3.42	1.66	2.86	0.46	1.17	1.59	1.43	5.7	0.44	1.27	9.98	11.5	1.46	0	0	0	0	0
ecaub_novel-miR-1041;ecaub_novel-mir-1041	no	no	no	no	no	no	no	no	no	no	no	10.79	0.16	5.88	0	6.48	2.17	1.5	2.91	3.9	0	0	8.74	5.64	18	6.03	1.18	5.88	0	0	1.42	3.42	1.66	2.86	0.46	1.17	1.59	1.43	5.7	0.44	1.27	9.98	11.5	1.46	0	0	0	0	0
ecaub_novel-miR-1043;ecaub_novel-mir-1043	no	no	no	no	no	yes	no	no	yes	yes	no	12.35	0.89	31.14	42.49	9.33	18.12	9.32	8.35	12.53	0	0	15.47	3.81	17.77	30.16	10.58	31.14	82.53	2.45	14.41	19.76	20.19	9.73	7.73	10.51	3.9	8.34	12.82	11.04	6.86	19.69	12.24	6.42	0	0	0	0	0
ecaub_novel-miR-1044;ecaub_novel-mir-1044	no	no	no	no	no	no	no	no	no	no	no	3.88	0	0	0	1.72	0.58	0	1.99	3.12	0	0	3.11	3.53	5.01	0	0	0	0	0	0.89	0.38	0.46	0	0	0	0.67	2.93	2.37	2.93	4.06	2.36	3.18	0.26	0	0	0	0	0
ecaub_novel-miR-1046;ecaub_novel-mir-1046	no	no	no	no	no	no	no	no	no	no	no	1.64	0	1.76	9.38	1.29	9.93	3.01	2.8	4.9	0	0	1.36	1.06	2.51	0	0	1.76	0	18.75	5.34	15.96	8.48	3.15	2.31	3.59	1.17	2.71	4.51	3.88	5.84	4.99	1.71	0.86	0	0	0	0	0
ecaub_novel-miR-1048;ecaub_novel-mir-1048	no	no	no	no	no	no	no	no	yes	no	no	5.75	0	18.21	23.24	1.98	3.36	15.09	1.59	7.52	0	0	8.03	4.45	4.79	0	0	18.21	0	46.47	4.8	0.76	4.52	14.59	7.73	22.94	0.63	2.48	1.66	7.82	6.86	7.88	1.71	2.25	0	0	0	0	0
ecaub_novel-miR-1049;ecaub_novel-mir-1049	no	no	no	no	no	no	no	no	no	no	no	1.35	0	2.35	0.41	3.89	12.6	1.91	3.72	5.89	0	0	1.94	1.41	0.68	0	0	2.35	0	0.82	3.38	17.1	17.33	3.15	1.85	0.75	2.39	3.53	5.22	4.75	6.6	6.3	3.67	4.1	0	0	0	0	0
ecaub_novel-miR-1051;ecaub_novel-mir-1051	no	no	no	no	no	no	no	no	no	no	no	2.25	0	1.76	3.92	2.36	0.15	7.26	0.56	1.73	0	0	0.78	1.2	4.79	0	0	1.76	7.02	0.82	0.18	0	0.28	2	2.77	17.02	0	0.98	0.71	4.17	1.02	0	2.94	1.79	0	0	0	0	0
ecaub_novel-miR-1053;ecaub_novel-mir-1053	no	no	yes	yes	yes	yes	yes	no	yes	no	yes	25.93	0	56.4	2.57	24.82	177.35	120.5	67.79	73.09	0	0	26.41	12.63	38.74	0	0	56.4	3.51	1.63	217.86	192.32	121.87	178.25	79.72	103.52	34.67	62.3	106.39	39.42	109.22	70.63	19.58	30.05	0	0	0	0	0
ecaub_novel-miR-1055;ecaub_novel-mir-1055	no	no	no	no	no	no	no	no	no	no	no	0.61	0	8.81	18.75	1.59	18.9	1.4	2.32	4.5	0	0	0	0	1.82	0	0	8.81	0	37.5	0.18	55.87	0.65	4.01	0.12	0.08	0	0.08	6.89	0.07	6.86	6.56	3.18	0	0	0	0	0	0
ecaub_novel-miR-1056;ecaub_novel-mir-1056	no	no	no	no	no	no	no	no	no	no	no	2.53	0	3.53	3.26	1.87	1.7	12.93	0.75	1.15	0	0	2.65	2.19	2.73	0	0	3.53	0	6.52	2.67	1.14	1.29	9.73	4.04	25.03	1.01	0.3	0.95	1.39	1.52	0.53	1.96	1.79	0	0	0	0	0
ecaub_novel-miR-1057;ecaub_novel-mir-1057	no	no	no	no	yes	no	no	no	yes	no	no	9.91	0	17.04	13.04	1.93	9.25	28.52	5.33	9.58	0	0	13.53	4.8	11.39	0	0	17.04	0	26.09	14.41	8.74	4.61	16.59	23.77	45.21	5.83	3.98	6.17	10.53	4.57	13.65	0.49	3.38	0	0	0	0	0
ecaub_novel-miR-1059;ecaub_novel-mir-1059	no	no	no	no	yes	yes	no	no	no	no	no	7.05	0	8.23	6.11	10.18	20.3	16.46	8.84	17.18	0	0	5.76	6.28	9.11	0	0	8.23	0	12.23	23.65	19	18.25	15.16	19.96	14.26	7.5	10	9.02	16.97	25.91	8.66	15.67	4.7	0	0	0	0	0
ecaub_novel-miR-1061;ecaub_novel-mir-1061	no	no	no	no	no	no	no	no	no	no	no	0.46	0	2.94	22.04	0	1.64	0.6	1.83	1.03	0	0	0	0	1.37	0	0	2.94	35.12	8.97	0.36	4.56	0	1.72	0	0.08	0.04	0	5.46	0	1.52	1.58	0	0	0	0	0	0	0
ecaub_novel-miR-1063;ecaub_novel-mir-1063	no	no	no	no	no	no	no	no	no	no	no	1.24	0	0	0	3.17	1.35	0	0	0.87	0	0	1.04	0.85	1.82	0	0	0	0	0	1.24	1.14	1.66	0	0	0	0	0	0	2.34	0	0.26	5.14	1.19	0	0	0	0	0
ecaub_novel-miR-1064;ecaub_novel-mir-1064	no	no	no	no	no	no	yes	no	no	no	yes	14.41	0	5.29	0	11.65	1.84	2.43	1.21	1.91	0	0	11.59	11.15	20.51	0	0	5.29	0	0	1.78	1.52	2.21	1.43	0.92	4.92	1.3	2.33	0	1.1	3.05	1.58	11.26	12.05	0	0	0	0	0
ecaub_novel-miR-1066;ecaub_novel-mir-1066	no	no	no	no	no	no	no	no	no	no	no	0	1.25	0	0	0	0	0	0	0	1.3	2.05	0	0	0	0	0	0	0	0	0	0	0	0	0	0	0	0	0	0	0	0	0	0	6.78	0.75	0.7	1.36	0
ecaub_novel-miR-1067;ecaub_novel-mir-1067	no	no	no	no	no	no	no	yes	yes	no	no	2.64	0.28	27.61	865.35	1.29	0.66	4.15	1.04	0.4	0	0	1.75	0.92	5.24	6.03	7.05	27.61	112.39	1618.32	0	1.14	0.83	2.29	0.23	9.93	0.5	0	2.61	0.15	0	1.05	1.71	0.86	0	0	0	0	0
ecaub_novel-miR-1068;ecaub_novel-mir-1068	no	no	no	no	no	no	no	no	no	no	no	0	1.7	0	0	0	0	0	0	0	1.73	1.05	0	0	0	2.01	0	0	0	0	0	0	0	0	0	0	0	0	0	0	0	0	0	0	0	2.25	7.18	4.08	1.22
ecaub_novel-miR-1069;ecaub_novel-mir-1069	no	no	no	no	no	no	no	no	no	no	no	2.28	0	4.7	9.63	2.95	0.96	6.08	4.01	8.59	0	0	2.27	0.71	3.87	0	0	4.7	7.02	12.23	0	0.76	2.12	15.16	2.08	1	2.05	1.65	8.31	3.14	6.1	16.54	5.63	0.26	0	0	0	0	0
ecaub_novel-miR-1071;ecaub_novel-mir-1071	no	no	no	no	yes	yes	no	no	no	no	no	10.53	0	6.46	0	12.26	25.11	16.94	9.77	15.63	0	0	4.79	3.32	23.47	0	0	6.46	0	0	25.08	34.59	15.67	16.59	12.69	21.52	3.14	16.91	9.26	14.33	23.37	9.19	19.09	5.43	0	0	0	0	0
ecaub_novel-miR-1072;ecaub_novel-mir-1072	no	no	yes	yes	no	yes	yes	no	yes	no	yes	86.93	0	14.69	13.92	145.67	136.51	10.51	123.98	102.21	0	0	97.61	84.11	79.07	0	0	14.69	24.58	3.26	86.43	252.75	70.34	14.59	8.77	8.18	70.52	150.38	151.03	72.76	149.6	84.28	196.56	94.78	0	0	0	0	0
ecaub_novel-miR-1073;ecaub_novel-mir-1073	no	no	yes	yes	yes	yes	no	no	no	no	no	5.81	0	4.7	0	6.64	45.96	24.37	16.49	15.73	0	0	4.34	2.61	10.48	0	0	4.7	0	0	39.13	56.25	42.5	32.33	19.84	20.94	16.77	17.96	14.72	11.99	23.11	12.08	10.04	3.24	0	0	0	0	0
ecaub_novel-miR-1074;ecaub_novel-mir-1074	no	no	no	no	no	no	no	no	no	no	no	1.62	0.42	6.46	2.92	1.19	1.22	2.41	0.52	1.46	0	0	0.97	0.92	2.96	12.07	7.05	6.46	1.76	4.08	1.42	1.14	1.11	2.29	2.19	2.75	0.21	1.13	0.24	1.32	2.54	0.53	0.73	1.65	0	0	0	0	0
ecaub_novel-miR-1076;ecaub_novel-mir-1076	no	no	no	no	no	yes	yes	no	no	no	no	8.31	0	1.18	0	13.61	34.04	20.1	14.31	13.11	0	0	8.54	0.42	15.95	0	0	1.18	0	0	66.16	15.96	20	1.72	9.69	48.88	4.02	33.67	5.22	18.43	19.05	1.84	13.71	13.5	0	0	0	0	0
ecaub_novel-miR-1077;ecaub_novel-mir-1077	no	no	no	no	no	no	no	no	no	no	no	2.42	0	0	0	9.88	4.61	0	0.26	5.28	0	0	1.04	1.91	4.33	0	0	0	0	0	1.6	11.02	1.2	0	0	0	0.08	0.23	0.47	1.39	7.37	7.09	18.11	1.65	0	0	0	0	0
ecaub_novel-miR-1078;ecaub_novel-mir-1078	no	no	no	no	no	no	no	yes	no	no	no	0.43	0	1.18	30.29	0.97	7.29	5.02	1.4	3.85	0	0	0.32	0.28	0.68	0	0	1.18	26.34	34.24	6.22	11.02	4.61	8.58	3.46	3	0.25	1.58	2.37	3.29	4.57	3.68	1.47	0.46	0	0	0	0	0
ecaub_novel-miR-1079;ecaub_novel-mir-1079	no	no	no	no	no	no	no	no	no	yes	no	0	6.6	0	0	0	0	0	0	0	0.86	0	0	0	0	158.86	106.96	0	0	0	0	0	0	0	0	0	0	0	0	0	0	0	0	0	1.69	0	0.18	0.91	1.82
ecaub_novel-miR-1080;ecaub_novel-mir-1080	no	no	no	no	no	no	no	no	no	no	no	0	1.06	0	0	0	0	0	0	0	1.11	0.42	0	0	0	0	0	0	0	0	0	0	0	0	0	0	0	0	0	0	0	0	0	0	3.39	0	0	0	2.43
ecaub_novel-miR-1082;ecaub_novel-mir-1082	no	no	no	no	no	no	no	no	no	yes	no	1.97	19.36	7.05	7.06	3.59	13.28	7.32	1.27	2.98	2.15	1	1.88	1.76	2.28	456.46	339.7	7.05	3.51	10.6	6.4	20.9	12.54	6.29	5.08	10.59	0.46	0.98	2.37	1.24	5.33	2.36	4.41	2.78	6.78	5.25	4.03	0	1.82
ecaub_novel-miR-1084;ecaub_novel-mir-1084	no	no	no	no	no	no	no	yes	yes	no	no	3.2	0	17.63	402.54	2.08	5.21	11.13	3.81	5.42	0	0	3.69	3.18	2.73	0	0	17.63	781.44	23.64	9.07	3.42	3.13	10.3	9.92	13.18	1.89	3.83	5.7	3.66	7.62	4.99	0.98	3.18	0	0	0	0	0
ecaub_novel-miR-1085;ecaub_novel-mir-1085	no	no	no	no	no	no	no	no	no	no	no	1.03	0	7.05	0.82	0.32	2.22	6.67	0.45	0.96	0	0	0.78	0.49	1.82	0	0	7.05	0	1.63	5.34	0.76	0.55	5.72	8.19	6.09	0.21	0.9	0.24	1.61	1.02	0.26	0.24	0.4	0	0	0	0	0
ecaub_novel-miR-1089;ecaub_novel-mir-1089	no	no	no	no	no	no	no	no	no	no	no	5.6	0	4.7	0.41	9.23	1.55	2.73	1.62	1.55	0	0	0.71	8.33	7.75	0	0	4.7	0	0.82	1.96	1.14	1.57	1.43	1.5	5.26	1.51	2.4	0.95	1.24	0.25	3.15	4.9	13.57	0	0	0	0	0
ecaub_novel-miR-1090;ecaub_novel-mir-1090	no	no	no	no	no	no	no	no	no	no	no	12.13	0	7.05	0.41	14.65	1.22	0.42	0.58	1.98	0	0	5.24	0.85	30.31	0	0	7.05	0	0.82	0.53	3.04	0.09	0.29	0.23	0.75	0.08	0.23	1.42	0	3.3	2.63	27.9	1.39	0	0	0	0	0
ecaub_novel-miR-1092;ecaub_novel-mir-1092	no	no	no	no	no	no	no	no	no	no	no	5.21	0	0	2.63	2.91	2.51	1.78	4.23	3.9	0	0	3.62	6.07	5.92	0	0	0	5.27	0	0.89	0	6.64	2.86	1.38	1.08	5.87	3.01	3.8	1.83	3.56	6.3	5.63	0.2	0	0	0	0	0
ecaub_novel-miR-1093;ecaub_novel-mir-1093	no	no	no	no	no	no	no	no	no	yes	no	1.33	3.99	4.11	0	4.27	0.79	0.72	1.33	3.54	0	0	0.19	3.81	0	14.08	169.26	4.11	0	0	0.89	0.38	1.11	1.14	0.92	0.08	0.84	1.5	1.66	3.07	2.03	5.51	0	8.54	0	0	0	0	0
ecaub_novel-miR-1094;ecaub_novel-mir-1094	no	no	no	no	no	no	no	no	no	no	no	1.07	0	6.46	13.51	1.21	1.95	0.38	1.15	3.54	0	0	0.58	0.35	2.28	0	0	6.46	1.76	25.27	2.85	1.52	1.47	1.14	0	0	0.38	1.65	1.42	2.41	5.59	2.63	1.96	0.46	0	0	0	0	0
ecaub_novel-miR-1095;ecaub_novel-mir-1095	no	no	no	no	no	no	no	no	yes	no	no	1.08	0	85.78	21.51	3.43	1.65	3.64	1.82	3.94	0	0	0.06	0	3.19	0	0	85.78	8.78	34.24	0	4.94	0	10.59	0	0.33	0	0	5.46	0.29	8.13	3.41	6.85	0	0	0	0	0	0
ecaub_novel-miR-1096;ecaub_novel-mir-1096	no	no	no	no	no	no	no	no	no	no	no	1.08	0	0	0	0.25	1.82	1.67	0.76	2.16	0	0	0.97	0.21	2.05	0	0	0	0	0	1.96	3.04	0.46	2.58	0.35	2.09	0.38	1.2	0.71	2.12	3.05	1.31	0.24	0.26	0	0	0	0	0
ecaub_novel-miR-1098;ecaub_novel-mir-1098	no	no	no	no	no	no	no	no	no	no	no	0.92	0.09	4.7	3.39	1.23	2.12	8.6	1.46	1.29	0	0	1.23	0.85	0.68	4.02	0	4.7	3.51	3.26	3.38	1.52	1.47	9.44	8.19	8.18	0.55	0.98	2.85	0.51	1.52	1.84	1.47	0.99	0	0	0	0	0
ecaub_novel-miR-1099;ecaub_novel-mir-1099	no	no	no	no	no	no	no	no	no	no	no	2.08	0	8.81	16.31	3.96	3.03	4.46	0.83	4.47	0	0	0	0.78	5.47	0	0	8.81	0	32.61	0.18	8.74	0.18	11.44	0.35	1.58	0.21	0.38	1.9	0.37	10.16	2.89	7.59	0.33	0	0	0	0	0
ecaub_novel-miR-110;ecaub_novel-mir-110	no	no	no	no	no	no	no	yes	no	no	no	1.36	0	2.94	42.93	1.8	4.58	0.88	2.73	1.57	0	0	0.39	0.49	3.19	0	0	2.94	72	13.86	2.85	9.5	1.38	1.14	0.23	1.25	1.68	1.05	5.46	1.1	2.03	1.58	2.94	0.66	0	0	0	0	0
ecaub_novel-miR-1100;ecaub_novel-mir-1100	no	no	yes	no	yes	yes	no	yes	yes	no	no	8.77	0	49.35	73.34	7.19	55.31	26.38	20.73	25.99	0	0	6.47	3.88	15.95	0	0	49.35	10.54	136.15	45.88	75.26	44.8	24.89	23.88	30.36	6.21	33.67	22.32	33.27	21.84	22.84	8.81	5.56	0	0	0	0	0
ecaub_novel-miR-1101;ecaub_novel-mir-1101	no	no	no	no	no	no	no	no	no	no	no	0	0.6	0	0	0	0	0.03	0	0	0.63	0	0	0	0	0	0	0	0	0	0	0	0	0	0	0.08	0	0	0	0	0	0	0	0	3.39	1.5	0.35	1.36	0
ecaub_novel-miR-1102;ecaub_novel-mir-1102	no	no	no	no	no	no	no	no	no	no	no	1.66	0	2.35	0.82	2.67	3.15	1.77	0.41	0.79	0	0	2.2	2.54	0.23	0	0	2.35	0	1.63	2.67	4.56	2.21	0.86	1.96	2.5	1.01	0	0.24	1.32	0	1.05	3.43	1.92	0	0	0	0	0
ecaub_novel-miR-1103;ecaub_novel-mir-1103	no	no	no	no	yes	yes	no	no	no	no	no	8.14	0	5.88	22.64	9.44	15.11	18.31	10.11	14.9	0	0	6.28	4.02	14.13	0	0	5.88	40.39	4.89	15.47	15.58	14.29	20.89	16.27	17.77	5.66	16.61	8.07	16.45	18.54	9.71	15.18	3.71	0	0	0	0	0
ecaub_novel-miR-1104;ecaub_novel-mir-1104	no	no	no	no	no	no	yes	no	no	no	no	11.74	0.04	0	1.22	17.86	0.37	4.4	0.44	6.57	0	0	13.33	12.77	9.11	2.01	0	0	0	2.45	0.18	0.76	0.18	4.58	2.77	5.84	0.55	0.3	0.47	4.1	3.81	11.81	25.46	10.26	0	0	0	0	0
ecaub_novel-miR-1105;ecaub_novel-mir-1105	no	no	no	no	yes	yes	no	no	no	no	no	10.18	0	3.53	24.27	8.89	15.52	17.93	13.5	16.48	0	0	6.8	5.5	18.23	0	0	3.53	40.39	8.15	16.18	10.64	19.73	18.31	16.61	18.85	7.59	24.12	8.79	20.48	21.08	7.88	13.22	4.57	0	0	0	0	0
ecaub_novel-miR-1106;ecaub_novel-mir-1106	no	no	no	no	no	no	no	no	no	no	no	0	0.49	0	0	0	0	0	0	0	0.51	5.04	0	0	0	0	0	0	0	0	0	0	0	0	0	0	0	0	0	0	0	0	0	0	0	3	0.7	0	0
ecaub_novel-miR-1109;ecaub_novel-mir-1109	no	no	no	no	no	no	no	no	no	no	no	1.05	0	7.05	2.45	0.72	0.68	6.29	0.98	10.88	0	0	2.14	0.78	0.23	0	0	7.05	0	4.89	0.53	0.76	0.74	16.59	2.19	0.08	1.51	0	1.42	5.12	1.02	26.52	0.98	0.46	0	0	0	0	0
ecaub_novel-miR-111;ecaub_novel-mir-111	no	no	no	no	no	no	no	no	no	no	no	0	3.57	0	0	0	0	0	0	0	3.38	1.42	0	0	0	8.04	7.05	0	0	0	0	0	0	0	0	0	0	0	0	0	0	0	0	0	15.25	1.5	0	0	1.82
ecaub_novel-miR-1111;ecaub_novel-mir-1111	no	no	no	no	no	no	no	no	no	no	no	1.76	0	2.94	0.82	1.99	1.55	4.56	0.82	1.88	0	0	2.14	0.64	2.51	0	0	2.94	0	1.63	2.31	1.52	0.83	7.44	2.31	3.92	0.88	1.35	0.24	1.02	3.05	1.58	2.45	1.52	0	0	0	0	0
ecaub_novel-miR-1113;ecaub_novel-mir-1113	no	no	yes	yes	yes	yes	yes	yes	yes	yes	yes	433.19	14.8	2706.81	3097.49	429.87	1203.33	7042.65	495.6	757.56	1.62	9.56	559.97	469.59	270.02	237.28	372.61	2706.81	280.97	5914	1456.74	1055.1	1098.13	11423.9	6515.31	3188.71	439.3	525.54	521.96	506.05	687.04	1079.6	577.18	282.57	0	0	1.05	5.89	1.82
ecaub_novel-miR-1114;ecaub_novel-mir-1114	no	no	no	no	no	no	no	no	yes	no	no	20.78	0	10.58	0	20.99	3.99	1.46	1.86	8.02	0	0	0	0.35	61.98	0	0	10.58	0	0	0.18	11.78	0	4.29	0	0.08	0.04	0.08	5.46	0	10.41	13.65	41.86	0.13	0	0	0	0	0
ecaub_novel-miR-1115;ecaub_novel-mir-1115	no	no	no	no	no	no	no	yes	no	no	no	0.12	0	3.53	28.88	0.65	1.73	0.03	1.2	2.14	0	0	0.06	0.07	0.23	0	0	3.53	43.9	13.86	0.53	4.56	0.09	0	0	0.08	0.21	0.08	3.32	0	4.06	2.36	1.22	0.07	0	0	0	0	0
ecaub_novel-miR-1117;ecaub_novel-mir-1117	no	no	no	no	no	no	no	no	no	no	no	0.78	0	4.11	28.66	0.4	4.24	1.18	2.14	2.16	0	0	0.06	0	2.28	0	0	4.11	49.17	8.15	1.42	11.02	0.28	3.15	0.23	0.17	0.08	0.15	6.17	0	2.79	3.68	0.73	0.07	0	0	0	0	0
ecaub_novel-miR-1119;ecaub_novel-mir-1119	no	no	yes	yes	yes	yes	no	no	yes	no	no	16.82	0	94.01	1.29	14.56	158.41	162.32	72.13	51.29	0	0	13.92	6.7	29.85	0	0	94.01	1.76	0.82	100.84	282.02	92.37	332.46	104.87	49.63	45.95	24.88	145.57	17.26	52.07	84.54	20.32	8.8	0	0	0	0	0
ecaub_novel-miR-1120;ecaub_novel-mir-1120	no	no	no	no	no	no	no	no	no	no	no	0	1.91	0	2.04	0	0	0	0	0.25	2	1.47	0	0	0	0	0	0	0	4.08	0	0	0	0	0	0	0	0	0	0	0.76	0	0	0	0	0	3.68	1.81	0
ecaub_novel-miR-1028;ecaub_novel-mir-1121	no	no	no	no	no	no	no	no	no	no	no	0	1.94	0	0	0	0	0.38	0	0	2.03	0.84	0	0	0	0	0	0	0	0	0	0	0	1.14	0	0	0	0	0	0	0	0	0	0	0	0	2.63	4.08	0
ecaub_novel-miR-1121;ecaub_novel-mir-1121	no	no	no	no	no	no	no	no	no	no	no	0	1.94	0	0	0	0	0.38	0	0	2.03	0.84	0	0	0	0	0	0	0	0	0	0	0	1.14	0	0	0	0	0	0	0	0	0	0	0	0	2.63	4.08	0
ecaub_novel-miR-1153;ecaub_novel-mir-1121	no	no	no	no	no	no	no	no	no	no	no	0	1.94	0	0	0	0	0.38	0	0	2.03	0.84	0	0	0	0	0	0	0	0	0	0	0	1.14	0	0	0	0	0	0	0	0	0	0	0	0	2.63	4.08	0
ecaub_novel-miR-1122;ecaub_novel-mir-1122	no	no	no	no	no	no	no	no	no	no	no	3.64	0	8.23	1.63	3.12	6	12.91	3.34	4.31	0	0	2.78	4.02	4.1	0	0	8.23	0	3.26	4.98	3.42	9.59	5.15	16.15	17.43	3.23	3.01	3.8	6.44	2.29	4.2	2.2	4.04	0	0	0	0	0
ecaub_novel-miR-1130;ecaub_novel-mir-1122	no	no	no	no	no	no	no	no	no	no	no	3.64	0	8.23	1.63	3.12	6	12.91	3.34	4.31	0	0	2.78	4.02	4.1	0	0	8.23	0	3.26	4.98	3.42	9.59	5.15	16.15	17.43	3.23	3.01	3.8	6.44	2.29	4.2	2.2	4.04	0	0	0	0	0
ecaub_novel-miR-1174;ecaub_novel-mir-1122	no	no	no	no	no	no	no	no	no	no	no	3.64	0	8.23	1.63	3.12	6	12.91	3.34	4.31	0	0	2.78	4.02	4.1	0	0	8.23	0	3.26	4.98	3.42	9.59	5.15	16.15	17.43	3.23	3.01	3.8	6.44	2.29	4.2	2.2	4.04	0	0	0	0	0
ecaub_novel-miR-1123;ecaub_novel-mir-1123	no	no	no	no	no	no	no	no	yes	no	no	33.74	0.04	17.04	0	19.46	1.8	1.73	1.09	4.45	0	0	0.45	8.26	92.51	2.01	0	17.04	0	0	0.18	4.94	0.28	2.29	0.23	2.67	0.13	0.3	2.85	0.8	1.78	10.76	35.74	3.18	0	0	0	0	0
ecaub_novel-miR-1124;ecaub_novel-mir-1124	no	no	no	yes	yes	yes	yes	no	yes	no	no	78.61	0.09	32.9	0.82	17.32	65.63	52.35	24.61	36.74	0	0	1.04	171.68	63.12	4.02	0	32.9	0	1.63	53.89	46.75	96.24	62.66	79.37	15.02	12.45	28.86	32.53	10.97	7.37	91.89	22.52	12.11	0	0	0	0	0
ecaub_novel-miR-1125;ecaub_novel-mir-1125	no	no	no	no	no	no	no	no	no	no	no	3.03	0	2.35	3.67	12.08	5.79	7.89	3.95	11.06	0	0	1.23	1.48	6.38	0	0	2.35	0	7.34	6.76	9.12	1.47	14.31	4.04	5.34	0.63	3.38	7.84	1.68	23.87	7.61	22.76	1.39	0	0	0	0	0
ecaub_novel-miR-1122;ecaub_novel-mir-1130	no	no	no	no	no	no	no	no	no	no	no	3.64	0	8.23	1.63	3.12	6	12.91	3.34	4.31	0	0	2.78	4.02	4.1	0	0	8.23	0	3.26	4.98	3.42	9.59	5.15	16.15	17.43	3.23	3.01	3.8	6.44	2.29	4.2	2.2	4.04	0	0	0	0	0
ecaub_novel-miR-1130;ecaub_novel-mir-1130	no	no	no	no	no	no	no	no	no	no	no	3.64	0	8.23	1.63	3.12	6	12.91	3.34	4.31	0	0	2.78	4.02	4.1	0	0	8.23	0	3.26	4.98	3.42	9.59	5.15	16.15	17.43	3.23	3.01	3.8	6.44	2.29	4.2	2.2	4.04	0	0	0	0	0
ecaub_novel-miR-1174;ecaub_novel-mir-1130	no	no	no	no	no	no	no	no	no	no	no	3.64	0	8.23	1.63	3.12	6	12.91	3.34	4.31	0	0	2.78	4.02	4.1	0	0	8.23	0	3.26	4.98	3.42	9.59	5.15	16.15	17.43	3.23	3.01	3.8	6.44	2.29	4.2	2.2	4.04	0	0	0	0	0
ecaub_novel-miR-1132;ecaub_novel-mir-1132	no	no	no	no	no	no	no	yes	no	no	no	2.09	0.35	9.99	26.59	3.03	2.1	1.12	0.9	2.26	0.21	0.21	1.23	0.71	4.33	6.03	1.18	9.99	36.88	16.31	3.02	1.9	1.38	0.86	0	2.5	0.17	1.35	1.19	2.41	2.79	1.58	5.14	0.93	0	0	0	0	0
ecaub_novel-miR-1133;ecaub_novel-mir-1133	no	no	no	no	no	no	no	no	no	no	no	0.14	7.71	0	0	0	0.25	0.11	0.1	0.22	8.06	6.61	0.13	0.28	0	0	0	0	0	0	0	0.76	0	0	0	0.33	0	0.3	0	0.15	0	0.53	0	0	55.91	6	5.78	5.44	0
ecaub_novel-miR-1136;ecaub_novel-mir-1136	no	no	no	no	no	no	no	no	no	no	no	8.57	0	0.59	0	4.71	2.25	1.34	1.19	2.32	0	0	3.75	2.82	19.14	0	0	0.59	0	0	0.36	4.18	2.21	2.29	0.23	1.5	0.75	1.88	0.95	0.44	1.52	4.99	7.83	1.59	0	0	0	0	0
ecaub_novel-miR-1168;ecaub_novel-mir-1136	no	no	no	no	no	no	no	no	no	no	no	8.57	0	0.59	0	4.71	2.25	1.34	1.19	2.32	0	0	3.75	2.82	19.14	0	0	0.59	0	0	0.36	4.18	2.21	2.29	0.23	1.5	0.75	1.88	0.95	0.44	1.52	4.99	7.83	1.59	0	0	0	0	0
ecaub_novel-miR-1137;ecaub_novel-mir-1137	no	no	no	no	no	no	no	no	no	no	no	1.08	1.51	2.94	2.98	0.26	6.16	0.23	2.27	4.87	1.58	0.84	0.19	0.07	2.96	0	0	2.94	3.51	2.45	13.16	2.66	2.67	0.29	0	0.42	2.68	4.13	0	2.05	9.14	3.41	0	0.53	6.78	0	0	0	0
ecaub_novel-miR-1138;ecaub_novel-mir-1138	no	no	yes	yes	yes	yes	yes	yes	yes	no	yes	464.89	0	1729.14	353.28	794.1	4240.41	850.25	1277.44	1573.66	0	0	384.43	181.06	829.19	0	0	1729.14	646.23	60.33	3678.05	6422.23	2620.97	1168.2	904.47	478.08	273.78	2066.25	1492.28	1096.57	2370.22	1254.2	1094.15	494.04	0	0	0	0	0
ecaub_novel-miR-1139;ecaub_novel-mir-1139	no	no	no	no	yes	no	no	no	no	no	no	5.51	0.05	1.76	42.46	1.59	7.56	72.24	8.63	4.08	0	0	4.34	2.4	9.8	0	2.35	1.76	1.76	83.16	17.07	5.32	0.28	83.26	55.72	77.75	9.56	9.92	6.41	1.9	4.83	5.51	0	3.18	0	0	0	0	0
ecaub_novel-miR-114;ecaub_novel-mir-114	no	no	no	no	no	no	no	no	no	no	no	3.43	0	1.76	0	4.36	6.91	7.31	4.02	5.48	0	0	1.88	1.13	7.29	0	0	1.76	0	0	13.16	3.8	3.78	10.01	4.5	7.42	1.38	5.94	4.75	3.22	12.7	0.53	6.61	2.12	0	0	0	0	0
ecaub_novel-miR-1140;ecaub_novel-mir-1140	no	no	no	no	no	no	no	no	no	no	no	23.94	0	0	0	49.93	5.67	0.03	9.21	34.02	0	0	9	7.9	54.91	0	0	0	0	0	3.38	12.16	1.47	0	0	0.08	3.86	3.83	19.95	5.34	67.05	29.67	93.5	6.35	0	0	0	0	0
ecaub_novel-miR-1141;ecaub_novel-mir-1141	no	no	no	no	no	no	no	no	no	no	no	0.52	0	3.53	7.34	0.89	5.63	1.96	1.42	3.69	0	0	0.19	0	1.37	0	0	3.53	0	14.67	1.24	14.44	1.2	4.01	0.46	1.42	0.21	0.98	3.09	0.95	3.3	6.83	1.71	0.07	0	0	0	0	0
ecaub_novel-miR-1142;ecaub_novel-mir-1142	no	no	no	no	no	no	no	no	no	no	no	2.29	0	1.18	0	1.78	0.95	1.17	0.6	0.83	0	0	0.39	3.53	2.96	0	0	1.18	0	0	0.71	0.38	1.75	0.86	1.15	1.5	0.34	0.75	0.71	0.15	0.25	2.1	3.43	0.13	0	0	0	0	0
ecaub_novel-miR-1145;ecaub_novel-mir-1145	yes	yes	no	no	no	no	no	no	no	no	no	0	246.4	1.76	6.15	0	0	0.03	0	0	257.6	4376.69	0	0	0	0	0	1.76	12.29	0	0	0	0	0	0	0.08	0	0	0	0	0	0	0	0	216.86	117.03	81.78	216.22	223.66
ecaub_novel-miR-1146;ecaub_novel-mir-1146	no	no	no	no	no	no	no	no	no	no	no	0.43	0	5.29	6.49	0.69	2.1	0.56	1.01	0.73	0	0	0.45	0.14	0.68	0	0	5.29	10.54	2.45	1.42	2.66	2.21	0	0.92	0.75	0.67	1.88	0.47	0.66	1.27	0.26	0.98	0.4	0	0	0	0	0
ecaub_novel-miR-1147;ecaub_novel-mir-1147	no	no	no	no	no	no	no	no	no	yes	no	0	1.72	0	0	0	0	0.03	0	0	0.79	1.31	0	0	0	22.12	22.33	0	0	0	0	0	0	0	0	0.08	0	0	0	0	0	0	0	0	0	0	0.53	0	1.82
ecaub_novel-miR-1148;ecaub_novel-mir-1148	no	no	no	no	no	no	no	yes	no	no	no	0.63	0	9.4	81.22	0.43	0.85	1.61	0.97	1.62	0	0	0	0.07	1.82	0	0	9.4	151.02	11.41	0	2.28	0.28	4.58	0	0.25	0	0.08	2.85	0.22	2.29	2.36	0.73	0.13	0	0	0	0	0
ecaub_novel-miR-1149;ecaub_novel-mir-1149	no	no	no	no	no	no	no	no	no	no	no	2.39	0	1.76	3.26	1.48	3.02	11.92	0.89	4.35	0	0	2.46	2.89	1.82	0	0	1.76	0	6.52	4.98	3.42	0.65	5.72	5.19	24.86	0.5	2.18	0	3.29	6.1	3.68	0.24	2.71	0	0	0	0	0
ecaub_novel-miR-1150;ecaub_novel-mir-1150	no	no	no	no	no	no	no	no	no	no	no	15.22	0	5.88	0.41	21.44	2.27	1.99	1.45	2.35	0	0	0.84	7.9	36.91	0	0	5.88	0	0.82	1.6	4.56	0.65	2	0.81	3.17	1.55	0.68	2.14	0.29	2.29	4.46	40.63	2.25	0	0	0	0	0
ecaub_novel-miR-817;ecaub_novel-mir-1151	no	no	no	no	no	no	no	no	no	no	no	0	2.74	0	0	0	0	0	0	0	2.86	0	0	0	0	0	0	0	0	0	0	0	0	0	0	0	0	0	0	0	0	0	0	0	10.17	0	1.05	2.72	0
ecaub_novel-miR-1151;ecaub_novel-mir-1151	no	no	no	no	no	no	no	no	no	no	no	0	2.74	0	0	0	0	0	0	0	2.86	0	0	0	0	0	0	0	0	0	0	0	0	0	0	0	0	0	0	0	0	0	0	0	10.17	0	1.05	2.72	0
ecaub_novel-miR-1028;ecaub_novel-mir-1153	no	no	no	no	no	no	no	no	no	no	no	0	1.94	0	0	0	0	0.38	0	0	2.03	0.84	0	0	0	0	0	0	0	0	0	0	0	1.14	0	0	0	0	0	0	0	0	0	0	0	0	2.63	4.08	0
ecaub_novel-miR-1121;ecaub_novel-mir-1153	no	no	no	no	no	no	no	no	no	no	no	0	1.94	0	0	0	0	0.38	0	0	2.03	0.84	0	0	0	0	0	0	0	0	0	0	0	1.14	0	0	0	0	0	0	0	0	0	0	0	0	2.63	4.08	0
ecaub_novel-miR-1153;ecaub_novel-mir-1153	no	no	no	no	no	no	no	no	no	no	no	0	1.94	0	0	0	0	0.38	0	0	2.03	0.84	0	0	0	0	0	0	0	0	0	0	0	1.14	0	0	0	0	0	0	0	0	0	0	0	0	2.63	4.08	0
ecaub_novel-miR-1154;ecaub_novel-mir-1154	no	no	no	no	no	no	no	yes	no	no	no	0.9	0	2.94	38.82	0.52	4.71	0.95	2.29	2.65	0	0	0.39	0.49	1.82	0	0	2.94	59.71	17.94	3.56	7.98	2.58	2.58	0.12	0.17	0.55	0.38	5.94	0.22	4.06	3.68	0.98	0.07	0	0	0	0	0
ecaub_novel-miR-1155;ecaub_novel-mir-1155	no	no	no	no	no	no	no	no	no	no	no	0.12	1.25	0	0	0.37	0.09	0.07	0.31	0.12	1.25	0.67	0.06	0.07	0.23	0	2.35	0	0	0	0.18	0	0.09	0	0.12	0.08	0.29	0.15	0.47	0.37	0	0	0.73	0	0	0	0.18	0.45	0
ecaub_novel-miR-1156;ecaub_novel-mir-1156	no	no	no	no	no	no	no	no	no	no	no	0	16.03	0	0	0	0	0	0	0	16.76	19.32	0	0	0	0	0	0	0	0	0	0	0	0	0	0	0	0	0	0	0	0	0	0	25.41	6.75	1.4	4.99	6.69
ecaub_novel-miR-1157;ecaub_novel-mir-1157	no	no	yes	yes	yes	yes	yes	no	yes	no	yes	575.18	0.14	300.23	7.46	479.68	193.13	83.29	92.34	141.68	0	0	434.33	389.78	901.42	4.02	2.35	300.23	3.51	11.41	97.46	283.92	198.02	100.71	43.38	105.78	77.27	61.78	137.97	49.8	84.07	291.17	657.47	301.89	0	0	0	0	0
ecaub_novel-miR-1158;ecaub_novel-mir-1158	no	no	no	no	no	no	no	no	no	no	no	1.41	0	1.18	2.04	1.43	0	0.21	0.44	0.98	0	0	1.75	1.34	1.14	0	0	1.18	0	4.08	0	0	0	0	0.12	0.5	0.5	0.83	0	0.88	1.27	0.79	1.47	1.39	0	0	0	0	0
ecaub_novel-miR-1160;ecaub_novel-mir-1160	no	no	no	no	no	no	no	no	no	no	no	0	1.3	0	0	0	0	0	0	0	1.36	2.67	0	0	0	0	0	0	0	0	0	0	0	0	0	0	0	0	0	0	0	0	0	0	0	4.5	0.35	1.81	2.43
ecaub_novel-miR-1161;ecaub_novel-mir-1161	no	no	no	no	no	yes	no	yes	yes	yes	no	2.72	193.58	62.87	35.5	7.48	24.33	4.24	3.86	0.88	17.03	5.41	2.59	2.82	2.73	4691.33	3463.95	62.87	57.95	13.04	19.03	34.59	19.36	2	5.88	4.84	6.71	0.6	4.27	0.37	2.29	0	7.34	7.61	38.97	30.76	7.71	4.53	12.16
ecaub_novel-miR-1162;ecaub_novel-mir-1162	no	no	no	no	no	no	no	no	no	no	no	1	0	1.76	0	1.49	1.73	0.18	2.12	1.95	0	0	1.17	0.71	1.14	0	0	1.76	0	0	1.6	2.66	0.92	0.29	0	0.25	2.93	1.05	2.37	0.15	2.54	3.15	1.71	1.26	0	0	0	0	0
ecaub_novel-miR-1164;ecaub_novel-mir-1164	no	no	no	no	no	no	no	no	no	no	no	1.64	0	0.59	0	3.32	9.38	1.97	4.62	3	0	0	0.84	0.42	3.65	0	0	0.59	0	0	18.14	4.18	5.81	0	0	5.92	0.96	12.17	0.71	3.14	5.33	0.53	3.92	2.71	0	0	0	0	0
ecaub_novel-miR-1165;ecaub_novel-mir-1165	no	no	no	no	no	no	yes	no	yes	no	yes	64.42	0	19.39	3.73	79.48	5.81	8.72	2.45	10.53	0	0	16.83	64.78	111.65	0	0	19.39	1.76	5.71	3.38	11.02	3.04	19.74	2.42	4	0.34	3.46	3.56	1.83	12.7	17.07	141.48	17.47	0	0	0	0	0
ecaub_novel-miR-1166;ecaub_novel-mir-1166	no	no	yes	yes	yes	yes	yes	yes	yes	yes	yes	76.83	0.87	252.64	1848.86	59.39	901.18	179.57	358.53	260.63	0	0	87.71	62.59	80.21	14.08	25.86	252.64	3143.33	554.39	1597.6	536.67	569.25	152.21	173.86	212.64	262.08	380.35	433.15	324.18	145.54	312.17	40.88	77.91	0	0	0	0	0
ecaub_novel-miR-161;ecaub_novel-mir-1167	no	no	no	no	no	yes	yes	no	no	no	yes	24.03	0	7.05	0	17.38	22.05	0.76	3.96	3.71	0	0	24.34	16.09	31.67	0	0	7.05	0	0	12.09	19.76	34.29	1.14	0.46	0.67	4.02	6.91	0.95	2.93	6.1	2.1	18.6	16.15	0	0	0	0	0
ecaub_novel-miR-162;ecaub_novel-mir-1167	no	no	no	no	no	yes	yes	no	no	no	yes	24.03	0	7.05	0	17.38	22.05	0.76	3.96	3.71	0	0	24.34	16.09	31.67	0	0	7.05	0	0	12.09	19.76	34.29	1.14	0.46	0.67	4.02	6.91	0.95	2.93	6.1	2.1	18.6	16.15	0	0	0	0	0
ecaub_novel-miR-1167;ecaub_novel-mir-1167	no	no	no	no	no	yes	yes	no	no	no	yes	24.03	0	7.05	0	17.38	22.05	0.76	3.96	3.71	0	0	24.34	16.09	31.67	0	0	7.05	0	0	12.09	19.76	34.29	1.14	0.46	0.67	4.02	6.91	0.95	2.93	6.1	2.1	18.6	16.15	0	0	0	0	0
ecaub_novel-miR-1136;ecaub_novel-mir-1168	no	no	no	no	no	no	no	no	no	no	no	8.57	0	0.59	0	4.71	2.25	1.34	1.19	2.32	0	0	3.75	2.82	19.14	0	0	0.59	0	0	0.36	4.18	2.21	2.29	0.23	1.5	0.75	1.88	0.95	0.44	1.52	4.99	7.83	1.59	0	0	0	0	0
ecaub_novel-miR-1168;ecaub_novel-mir-1168	no	no	no	no	no	no	no	no	no	no	no	8.57	0	0.59	0	4.71	2.25	1.34	1.19	2.32	0	0	3.75	2.82	19.14	0	0	0.59	0	0	0.36	4.18	2.21	2.29	0.23	1.5	0.75	1.88	0.95	0.44	1.52	4.99	7.83	1.59	0	0	0	0	0
ecaub_novel-miR-1169;ecaub_novel-mir-1169	no	no	no	no	no	no	no	no	yes	no	no	5.44	0	11.16	9.38	3.06	10.07	17.79	4.93	8.43	0	0	1.29	1.34	13.67	0	0	11.16	0	18.75	2.85	21.28	6.08	37.77	6	9.59	1.89	4.58	8.31	3.07	10.41	11.81	5.39	0.73	0	0	0	0	0
ecaub_novel-miR-1170;ecaub_novel-mir-1170	no	no	no	no	no	no	no	no	no	no	no	1.15	0	7.64	15.08	1.09	2.62	0.13	1.27	3.78	0	0	1.36	0.49	1.6	0	0	7.64	0	30.17	2.13	3.04	2.67	0.29	0.12	0	0.8	1.58	1.42	2.34	5.59	3.41	1.71	0.46	0	0	0	0	0
ecaub_novel-miR-1122;ecaub_novel-mir-1174	no	no	no	no	no	no	no	no	no	no	no	3.64	0	8.23	1.63	3.12	6	12.91	3.34	4.31	0	0	2.78	4.02	4.1	0	0	8.23	0	3.26	4.98	3.42	9.59	5.15	16.15	17.43	3.23	3.01	3.8	6.44	2.29	4.2	2.2	4.04	0	0	0	0	0
ecaub_novel-miR-1130;ecaub_novel-mir-1174	no	no	no	no	no	no	no	no	no	no	no	3.64	0	8.23	1.63	3.12	6	12.91	3.34	4.31	0	0	2.78	4.02	4.1	0	0	8.23	0	3.26	4.98	3.42	9.59	5.15	16.15	17.43	3.23	3.01	3.8	6.44	2.29	4.2	2.2	4.04	0	0	0	0	0
ecaub_novel-miR-1174;ecaub_novel-mir-1174	no	no	no	no	no	no	no	no	no	no	no	3.64	0	8.23	1.63	3.12	6	12.91	3.34	4.31	0	0	2.78	4.02	4.1	0	0	8.23	0	3.26	4.98	3.42	9.59	5.15	16.15	17.43	3.23	3.01	3.8	6.44	2.29	4.2	2.2	4.04	0	0	0	0	0
eca-miR-744;MIMAT0034644,ecaub_novel-mir-1175	yes	yes	yes	yes	no	yes	no	no	yes	yes	no	13.18	164.36	60.52	14.86	8.8	53.17	9.35	24.42	35.51	169.63	74.96	9.64	1.41	28.48	68.37	28.21	60.52	28.1	1.63	54.42	71.46	33.65	6.01	4.04	18.02	15.76	29.01	28.5	24.28	44.7	37.54	9.79	7.81	494.72	215.3	50.96	68.45	63.82
ecaub_novel-miR-1175;ecaub_novel-mir-1175	yes	yes	yes	yes	no	yes	no	no	yes	yes	no	13.18	164.36	60.52	14.86	8.8	53.17	9.35	24.42	35.51	169.63	74.96	9.64	1.41	28.48	68.37	28.21	60.52	28.1	1.63	54.42	71.46	33.65	6.01	4.04	18.02	15.76	29.01	28.5	24.28	44.7	37.54	9.79	7.81	494.72	215.3	50.96	68.45	63.82
eca-let-7a;MIMAT0012979,ecaub_novel-mir-1176	no	no	yes	yes	yes	yes	yes	yes	yes	yes	yes	768.77	35.88	2414.8	2443.2	493.38	596.39	2079.2	370.87	1157.1	21.13	16.25	708.91	437.13	1160.27	331.79	389.06	2414.8	223.02	4663.37	810.09	548.84	430.24	1717.54	1147.32	3372.74	162.21	433.41	516.98	1029.36	1316.93	1125.02	574.73	412.03	27.11	28.51	14.54	53.49	1.22
ecaub_novel-miR-1176;ecaub_novel-mir-1176	no	no	yes	yes	yes	yes	yes	yes	yes	yes	yes	131.55	20.01	270.27	1347.21	134.47	214.84	525.5	77.39	101.58	17.05	40.83	177.62	134.56	82.49	104.56	65.82	270.27	33.37	2661.06	77.01	346.25	221.25	616.57	138.67	821.27	62.64	113.48	56.04	53.82	134.36	116.57	157.88	111.07	30.5	27.01	14.18	27.65	10.94
eca-miR-486-5p;MIMAT0013186,ecaub_novel-mir-1177	yes	yes	yes	yes	yes	yes	yes	no	yes	yes	yes	123.61	196618	380.14	18.75	361.15	285.87	49.14	184.37	316.5	202986	188768	58.45	267.5	44.89	33012.3	80036.4	380.14	0	37.5	233.33	256.17	368.1	77.54	53.53	16.35	155.63	198.48	199	237.96	201.92	509.61	112.35	609.94	137537	190719	227489	222424	218459
eca-miR-486-3p;MIMAT0013187,ecaub_novel-mir-1177	yes	yes	yes	yes	no	yes	yes	no	yes	no	no	7.92	2044.9	16.45	2.04	14.46	21.53	0.9	27.18	21.69	2137.85	2389.39	8.41	3.95	11.39	0	0	16.45	0	4.08	12.09	32.69	19.82	2	0.46	0.25	14.17	16.31	51.06	10.31	26.41	28.36	17.87	11.05	2116.11	3230.25	1250.73	1591.07	2181.28
ecaub_novel-miR-1177;ecaub_novel-mir-1177	yes	yes	yes	yes	yes	yes	yes	no	yes	yes	yes	123.61	196618	380.14	18.75	361.15	285.87	49.14	184.37	316.5	202986	188768	58.45	267.5	44.89	33012.3	80036.4	380.14	0	37.5	233.33	256.17	368.1	77.54	53.53	16.35	155.63	198.48	199	237.96	201.92	509.61	112.35	609.94	137537	190719	227489	222424	218459
ecaub_novel-miR-1178;ecaub_novel-mir-1178	yes	yes	yes	yes	yes	yes	yes	yes	yes	yes	yes	432.28	1693.96	8249.7	2957.92	218.43	580.23	2649.51	516.56	1085.06	1655.52	1199.79	405.92	145.36	745.56	2640.26	2438.99	8249.7	447.79	5468.05	735.57	485.74	519.38	3067.13	2718.14	2163.24	215	352.02	982.66	736.7	1079.45	1439.03	177.46	259.4	4684.58	2686.38	706.45	2213.45	378.03
ecaub_novel-miR-118;ecaub_novel-mir-118	no	no	no	no	no	no	no	no	no	no	no	0.14	0	1.18	16.96	0.24	2.36	14.98	0.09	0.16	0	0	0.19	0	0.23	0	0	1.18	29.85	4.08	1.96	1.9	3.23	8.87	11.31	24.78	0.04	0	0.24	0.22	0	0.26	0.49	0	0	0	0	0	0
ecaub_novel-miR-120;ecaub_novel-mir-120	no	no	yes	yes	no	yes	yes	no	no	no	yes	70.94	0	0	0.88	75.33	32.53	0.22	32.1	56.09	0	0	82.14	70.99	59.7	0	0	0	1.76	0	17.78	42.19	37.61	0	0	0.67	33.83	28.03	34.43	72.62	51.81	43.85	95.46	55.2	0	0	0	0	0
ecaub_novel-miR-121;ecaub_novel-mir-121	no	no	no	no	no	no	no	no	no	no	no	1.42	0	0	0.88	1.38	0.36	0	0.89	1.78	0	0	1.36	0.64	2.28	0	0	0	1.76	0	0.71	0	0.37	0	0	0	0.59	0.9	1.19	1.46	1.52	2.36	1.96	0.79	0	0	0	0	0
ecaub_novel-miR-122;ecaub_novel-mir-122	no	no	no	no	no	no	no	no	no	no	no	0	15.12	0	0	0	0	0	0	0	15.81	24.51	0	0	0	0	0	0	0	0	0	0	0	0	0	0	0	0	0	0	0	0	0	0	45.74	14.25	4.2	26.74	6.08
ecaub_novel-miR-124;ecaub_novel-mir-124	no	no	no	no	no	no	no	no	no	no	no	0.72	0	0	1.22	0.48	0.85	3.9	0.94	1.31	0	0	0.45	0.56	1.14	0	0	0	0	2.45	1.07	0	1.47	3.43	5.19	3.09	1.59	0.98	0.24	1.61	1.52	0.79	0.49	0.46	0	0	0	0	0
ecaub_novel-miR-126;ecaub_novel-mir-126	no	no	no	no	no	no	no	no	no	no	no	1.82	0.03	1.18	2.1	3.25	3.05	2.05	1.58	2.93	0	0	0.06	0.14	5.24	0	1.18	1.18	1.76	2.45	3.38	4.94	0.83	0.86	0.69	4.59	0.67	2.4	1.66	0.15	8.64	0	3.92	2.58	0	0	0	0	0
ecaub_novel-miR-127;ecaub_novel-mir-127	no	no	yes	yes	no	yes	yes	no	yes	yes	no	11.14	0.79	357.81	2.63	1238.27	3732.35	68.45	3509.36	171.34	0	0	33.34	0.07	0	22.12	14.1	357.81	5.27	0	1792.69	5629.38	3774.97	87.55	117.79	0	4134.76	325.19	6068.14	253.32	86.36	174.33	1153.14	1323.4	0	0	0	0	0
ecaub_novel-miR-129;ecaub_novel-mir-129	no	no	no	no	no	yes	no	no	no	no	no	2.43	0	2.94	0	2.8	15.38	14.86	8.92	8.81	0	0	1.81	0.92	4.56	0	0	2.94	0	0	10.49	17.1	18.53	13.73	22.27	8.59	9.06	8.19	9.5	9.14	8.89	8.4	2.69	2.91	0	0	0	0	0
ecaub_novel-miR-13;ecaub_novel-mir-13	no	no	no	no	no	no	no	yes	yes	no	no	2.1	0.38	14.69	405.3	1.33	13.98	13.75	3.67	3.11	0	0	1.04	1.62	3.65	8.04	9.4	14.69	698.91	111.69	21.7	11.4	8.85	20.89	12.34	8.01	0.96	6.24	3.8	3.66	3.05	2.63	1.47	1.19	0	0	0	0	0
ecaub_novel-miR-132;ecaub_novel-mir-132	no	no	no	no	no	no	no	no	no	no	no	0.29	0.11	3.53	0	0.5	1.27	1.08	0.55	0.35	0.04	0	0.19	0.21	0.46	2.01	1.18	3.53	0	0	0.71	1.9	1.2	0.86	1.04	1.33	0.5	0.9	0.24	0.29	0.76	0	0.73	0.26	0	0	0	0	0
ecaub_novel-miR-137;ecaub_novel-mir-137	no	no	no	no	no	no	no	no	no	no	no	1.09	0	3.53	6.11	1.68	1.66	2.2	0.38	2.15	0	0	1.55	1.27	0.46	0	0	3.53	0	12.23	0.18	3.04	1.75	4.58	0.12	1.92	0.21	0.23	0.71	0.73	1.52	4.2	2.69	0.66	0	0	0	0	0
ecaub_novel-miR-138;ecaub_novel-mir-138	no	no	no	no	no	no	no	no	yes	no	no	2.41	0	24.68	36.69	1.47	3.91	2.81	2.67	3.9	0	0	0.97	1.48	4.79	0	0	24.68	68.49	4.89	3.56	5.32	2.86	4.58	0.69	3.17	1.17	2.56	4.27	2.71	5.84	3.15	1.22	1.72	0	0	0	0	0
ecaub_novel-miR-140;ecaub_novel-mir-140	no	no	no	no	no	no	no	no	no	no	no	0.51	0	3.53	16.84	0.98	2.7	0.26	1.31	1.36	0	0	0.32	0.07	1.14	0	0	3.53	26.34	7.34	1.78	4.94	1.38	0.29	0	0.5	0.63	0.45	2.85	0.73	1.78	1.58	1.22	0.73	0	0	0	0	0
ecaub_novel-miR-141;ecaub_novel-mir-141	no	no	no	no	no	no	no	yes	no	no	no	7.84	0	4.11	16.71	3.35	4.26	8.12	8.42	3.12	0	0	6.28	4.94	12.3	0	0	4.11	22.83	10.6	6.94	1.52	4.33	6.29	2.88	15.18	5.58	13.98	5.7	0.22	8.89	0.26	3.18	3.51	0	0	0	0	0
ecaub_novel-miR-143;ecaub_novel-mir-143	no	no	no	no	no	no	no	no	no	no	no	0.68	0	7.64	6.18	0.69	1.68	2.86	0.33	1.5	0	0	0.84	0.28	0.91	0	0	7.64	1.76	10.6	1.42	1.14	2.49	2.29	2.88	3.42	0.17	0.83	0	1.39	0.76	2.36	0.98	0.4	0	0	0	0	0
ecaub_novel-miR-144;ecaub_novel-mir-144	no	no	no	no	yes	no	no	no	yes	no	no	1.44	0.07	15.28	13.92	1.53	13.95	136.74	2.74	2.36	0	0	1.81	0.92	1.6	2.01	1.18	15.28	1.76	26.09	8.89	20.52	12.45	246.34	133.59	30.28	1.3	2.4	4.51	0.88	2.79	3.41	2.2	0.86	0	0	0	0	0
ecaub_novel-miR-15;ecaub_novel-mir-15	no	no	no	no	no	no	no	no	no	no	no	1.99	0	0.59	0	6.7	4.29	0.75	4.86	3.51	0	0	1.04	1.06	3.87	0	0	0.59	0	0	1.42	10.26	1.2	1.43	0.81	0	1.09	8.04	5.46	1.83	6.86	1.84	3.67	9.73	0	0	0	0	0
ecaub_novel-miR-151;ecaub_novel-mir-151	no	no	no	no	no	no	no	yes	yes	no	no	0.35	0.16	42.89	884.05	0.24	4.1	2.7	1.04	1.35	0	0	0.06	0.07	0.91	4.02	3.53	42.89	338.92	1429.18	0.71	11.02	0.55	7.44	0.58	0.08	0.21	0.08	2.85	0.15	1.02	2.89	0.49	0	0	0	0	0	0
ecaub_novel-miR-153;ecaub_novel-mir-153	no	no	no	no	no	no	no	no	no	yes	no	0.02	1.21	0	0	0	0	0	0.01	0	0.28	0.94	0.06	0	0	28.15	15.28	0	0	0	0	0	0	0	0	0	0.04	0	0	0	0	0	0	0	0	0	0.35	1.36	0
ecaub_novel-miR-154;ecaub_novel-mir-153	no	no	no	no	no	no	no	no	no	yes	no	0.02	1.21	0	0	0	0	0	0.01	0	0.28	0.94	0.06	0	0	28.15	15.28	0	0	0	0	0	0	0	0	0	0.04	0	0	0	0	0	0	0	0	0	0.35	1.36	0
ecaub_novel-miR-153;ecaub_novel-mir-154	no	no	no	no	no	no	no	no	no	yes	no	0.02	1.89	0	0	0	0	0	0.01	0	0.31	0.94	0.06	0	0	52.28	21.16	0	0	0	0	0	0	0	0	0	0.04	0	0	0	0	0	0	0	0	0	0.35	0.91	0
ecaub_novel-miR-154;ecaub_novel-mir-154	no	no	no	no	no	no	no	no	no	yes	no	0.02	1.89	0	0	0	0	0	0.01	0	0.31	0.94	0.06	0	0	52.28	21.16	0	0	0	0	0	0	0	0	0	0.04	0	0	0	0	0	0	0	0	0	0.35	0.91	0
ecaub_novel-miR-156;ecaub_novel-mir-156	no	no	no	no	no	no	no	no	no	no	no	0.75	0	1.18	0.41	0.76	1.75	0.28	1.15	0.52	0	0	0.45	0.42	1.37	0	0	1.18	0	0.82	1.24	1.14	2.86	0.29	0.23	0.33	1.97	0.3	1.19	0.29	1.27	0	0.73	0.79	0	0	0	0	0
ecaub_novel-miR-158;ecaub_novel-mir-158	no	no	no	no	no	no	no	no	no	no	no	0	0.66	0	0	0	0	0	0	0	0.69	0.78	0	0	0	0	0	0	0	0	0	0	0	0	0	0	0	0	0	0	0	0	0	0	0	2.25	0.18	0.91	1.22
ecaub_novel-miR-161;ecaub_novel-mir-161	no	no	no	no	no	yes	yes	no	no	no	yes	24.03	0	7.05	0	17.38	22.05	0.76	3.96	3.71	0	0	24.34	16.09	31.67	0	0	7.05	0	0	12.09	19.76	34.29	1.14	0.46	0.67	4.02	6.91	0.95	2.93	6.1	2.1	18.6	16.15	0	0	0	0	0
ecaub_novel-miR-162;ecaub_novel-mir-161	no	no	no	no	no	yes	yes	no	no	no	yes	24.03	0	7.05	0	17.38	22.05	0.76	3.96	3.71	0	0	24.34	16.09	31.67	0	0	7.05	0	0	12.09	19.76	34.29	1.14	0.46	0.67	4.02	6.91	0.95	2.93	6.1	2.1	18.6	16.15	0	0	0	0	0
ecaub_novel-miR-1167;ecaub_novel-mir-161	no	no	no	no	no	yes	yes	no	no	no	yes	24.03	0	7.05	0	17.38	22.05	0.76	3.96	3.71	0	0	24.34	16.09	31.67	0	0	7.05	0	0	12.09	19.76	34.29	1.14	0.46	0.67	4.02	6.91	0.95	2.93	6.1	2.1	18.6	16.15	0	0	0	0	0
ecaub_novel-miR-161;ecaub_novel-mir-162	no	no	no	no	no	yes	yes	no	no	no	yes	24.03	0	7.05	0	17.38	22.05	0.76	3.96	3.71	0	0	24.34	16.09	31.67	0	0	7.05	0	0	12.09	19.76	34.29	1.14	0.46	0.67	4.02	6.91	0.95	2.93	6.1	2.1	18.6	16.15	0	0	0	0	0
ecaub_novel-miR-162;ecaub_novel-mir-162	no	no	no	no	no	yes	yes	no	no	no	yes	24.03	0	7.05	0	17.38	22.05	0.76	3.96	3.71	0	0	24.34	16.09	31.67	0	0	7.05	0	0	12.09	19.76	34.29	1.14	0.46	0.67	4.02	6.91	0.95	2.93	6.1	2.1	18.6	16.15	0	0	0	0	0
ecaub_novel-miR-1167;ecaub_novel-mir-162	no	no	no	no	no	yes	yes	no	no	no	yes	24.03	0	7.05	0	17.38	22.05	0.76	3.96	3.71	0	0	24.34	16.09	31.67	0	0	7.05	0	0	12.09	19.76	34.29	1.14	0.46	0.67	4.02	6.91	0.95	2.93	6.1	2.1	18.6	16.15	0	0	0	0	0
ecaub_novel-miR-163;ecaub_novel-mir-163	no	no	no	no	no	no	no	no	no	no	no	4.44	0	5.88	0	5.52	7.22	7.38	0.73	6.53	0	0	0.19	0.14	12.99	0	0	5.88	0	0	2.31	18.62	0.74	20.89	0.35	0.92	0.21	0.08	1.9	0.37	14.22	4.99	10.77	0.26	0	0	0	0	0
ecaub_novel-miR-164;ecaub_novel-mir-164	no	no	no	no	no	no	no	no	no	no	no	2.33	0	0.59	1.76	3.37	2.71	0.61	4.42	2.31	0	0	2.65	1.83	2.51	0	0	0.59	3.51	0	1.6	5.32	1.2	0.57	0.58	0.67	3.19	3.91	6.17	2.78	1.78	2.36	4.16	2.58	0	0	0	0	0
ecaub_novel-miR-165;ecaub_novel-mir-165	no	no	no	no	no	no	no	no	no	no	no	0.94	0	0	1.63	0.98	2.8	2.04	1.24	2.68	0	0	1.29	1.06	0.46	0	0	0	0	3.26	4.45	2.66	1.29	2.86	1.85	1.42	0.5	2.03	1.19	2.63	3.56	1.84	1.22	0.73	0	0	0	0	0
ecaub_novel-miR-167;ecaub_novel-mir-167	no	no	no	no	no	no	no	no	no	no	no	1.6	0	2.35	0.41	2.17	1.87	17.27	0.46	1.58	0	0	0.78	1.06	2.96	0	0	2.35	0	0.82	0.71	3.8	1.11	7.44	1.5	42.88	0.71	0.68	0	0.66	3.3	0.79	1.22	3.11	0	0	0	0	0
ecaub_novel-miR-168;ecaub_novel-mir-168	no	no	no	no	no	no	no	no	no	no	no	2.18	0	2.94	13.17	2.29	2.26	4.67	1.08	3.31	0	0	2.2	2.05	2.28	0	0	2.94	3.51	22.83	1.24	3.42	2.12	7.15	2.77	4.09	0.92	0.9	1.42	1.68	4.32	3.94	3.92	0.66	0	0	0	0	0
ecaub_novel-miR-169;ecaub_novel-mir-169	no	no	yes	no	no	no	no	no	no	no	no	21.22	0	0	2.63	34	5.28	0	5.68	27.53	0	0	8.48	8.47	46.71	0	0	0	5.27	0	4.45	8.36	3.04	0	0	0	2.93	2.93	11.16	12.36	42.67	27.57	61.44	6.55	0	0	0	0	0
ecaub_novel-miR-463;ecaub_novel-mir-169	no	no	yes	no	no	no	no	no	no	no	no	21.22	0	0	2.63	34	5.28	0	5.68	27.53	0	0	8.48	8.47	46.71	0	0	0	5.27	0	4.45	8.36	3.04	0	0	0	2.93	2.93	11.16	12.36	42.67	27.57	61.44	6.55	0	0	0	0	0
ecaub_novel-miR-170;ecaub_novel-mir-170	no	no	no	no	no	no	no	no	no	yes	no	0.13	1.74	1.18	0.82	0.2	0	0	0.59	0.21	0.34	0	0.39	0	0	40.22	24.68	1.18	0	1.63	0	0	0	0	0	0	0.08	1.2	0.47	0.37	0	0.26	0	0.4	0	0	0.7	0	0
ecaub_novel-miR-171;ecaub_novel-mir-171	no	no	no	no	no	no	no	no	yes	no	no	3.71	0	28.2	33.9	1.47	4.37	0.57	3.51	10.12	0	0	0.19	0	10.94	0	0	28.2	1.76	66.04	0.18	12.92	0	1.72	0	0	0.17	0.38	9.97	0.29	11.18	18.9	2.94	0	0	0	0	0	0
ecaub_novel-miR-172;ecaub_novel-mir-172	no	no	yes	yes	yes	yes	yes	yes	yes	no	yes	214.24	0	1360.16	1290.36	186.49	1387.53	610.9	462.82	448.28	0	0	189.33	131.88	321.51	0	0	1360.16	142.24	2438.49	1449.81	1480.42	1232.36	603.41	596.56	632.74	128.67	735.45	524.34	637.54	217.92	489.39	223.73	149.26	0	0	0	0	0
ecaub_novel-miR-174;ecaub_novel-mir-174	no	no	no	no	no	no	no	yes	no	no	no	1.08	0	4.7	127.47	0.6	5.76	2.25	1.22	2.18	0	0	0.39	0.35	2.51	0	0	4.7	224.77	30.17	8.36	5.32	3.6	2.29	1.62	2.84	0.38	2.33	0.95	2.41	2.29	1.84	0.73	0.46	0	0	0	0	0
ecaub_novel-miR-176;ecaub_novel-mir-176	no	no	no	no	no	no	no	no	no	no	no	0	0.94	0	0	0	0	0	0	0	0.98	1.97	0	0	0	0	0	0	0	0	0	0	0	0	0	0	0	0	0	0	0	0	0	0	0	0	0.35	0	0
ecaub_novel-miR-177;ecaub_novel-mir-177	no	no	no	no	yes	yes	no	no	yes	no	no	10.42	0	41.72	13.04	6.73	49.7	64	16.83	21.88	0	0	19.87	2.96	8.43	0	0	41.72	0	26.09	33.61	94.64	20.83	99	79.83	13.18	13.25	6.61	30.63	9.8	18.03	37.81	10.28	3.18	0	0	0	0	0
ecaub_novel-miR-179;ecaub_novel-mir-179	no	no	no	no	no	no	no	no	no	no	no	0.46	0	5.88	32.58	0.77	2.27	0.76	1.77	1.37	0	0	0	0	1.37	0	0	5.88	56.19	8.97	0.36	6.08	0.37	2.29	0	0	0.25	0.08	4.99	0	2.54	1.58	1.47	0.07	0	0	0	0	0
ecaub_novel-miR-18;ecaub_novel-mir-18	no	no	no	no	no	no	no	no	no	no	no	0	0.72	0	0	0	0	0	0	0	0.75	0	0	0	0	0	0	0	0	0	0	0	0	0	0	0	0	0	0	0	0	0	0	0	0	0	0	0	0
ecaub_novel-miR-180;ecaub_novel-mir-180	no	no	no	no	no	no	no	no	yes	no	no	0.23	0.01	54.05	21.35	0.43	1.48	3.05	0.51	1.84	0.01	1.05	0	0	0.68	0	0	54.05	38.63	4.08	1.6	2.28	0.55	2	4.15	3	0.04	1.5	0	1.68	2.79	1.05	0.73	0.13	0	0	0.18	0	0
ecaub_novel-miR-181;ecaub_novel-mir-181	no	no	no	no	no	no	no	no	no	no	no	0	2.95	0	0	0	0	0	0	0	3.08	0	0	0	0	0	0	0	0	0	0	0	0	0	0	0	0	0	0	0	0	0	0	0	3.39	0	0	0	0
ecaub_novel-miR-182;ecaub_novel-mir-182	no	no	no	no	no	no	no	no	no	no	no	0	0.9	0	0	0	0.03	0	0	0.02	0.94	0	0	0	0	0	0	0	0	0	0	0	0.09	0	0	0	0	0	0	0.07	0	0	0	0	0	3	0.53	3.17	0
ecaub_novel-miR-184;ecaub_novel-mir-184	no	no	no	no	no	no	no	no	no	no	no	0.09	0.11	1.18	0.41	0.03	1.64	1.35	0.74	0.56	0	0	0.26	0	0	4.02	1.18	1.18	0	0.82	2.67	1.52	0.74	0.57	2.31	1.17	0.17	0.15	1.9	0.88	0	0.79	0	0.07	0	0	0	0	0
ecaub_novel-miR-185;ecaub_novel-mir-185	no	no	no	no	no	no	no	yes	yes	no	no	2.86	0	42.89	43.68	3.47	4.42	13.78	1.33	5.73	0	0	1.17	1.27	6.15	0	0	42.89	24.58	62.78	6.05	4.18	3.04	12.02	8.88	20.44	1.01	1.8	1.19	4.17	10.92	2.1	5.87	1.06	0	0	0	0	0
ecaub_novel-miR-186;ecaub_novel-mir-186	no	no	no	no	no	no	no	no	no	no	no	0.47	0	3.53	2.45	0.29	2.24	1.01	0.51	0.98	0	0	0.13	0.14	1.14	0	0	3.53	0	4.89	0.71	3.8	2.21	2	0.69	0.33	0.04	1.5	0	1.39	1.02	0.53	0.24	0.33	0	0	0	0	0
ecaub_novel-miR-187;ecaub_novel-mir-187	no	no	yes	no	yes	yes	no	yes	yes	no	no	5.8	0	82.26	226.49	8.28	78.43	55.79	17.75	30.36	0	0	3.5	2.05	11.85	0	0	82.26	212.48	240.51	45.53	124.67	65.08	87.26	47.99	32.12	6.29	14.2	32.77	35.61	21.59	33.87	11.99	4.57	0	0	0	0	0
ecaub_novel-miR-188;ecaub_novel-mir-188	no	no	no	no	no	no	no	no	no	no	no	0.79	0	2.94	1.22	0.61	1.17	2.18	0.79	1.41	0	0	1.17	0.99	0.23	0	0	2.94	0	2.45	0.89	1.52	1.11	3.15	0.46	2.92	1.13	0.53	0.71	0.37	2.29	1.58	0.49	0.73	0	0	0	0	0
ecaub_novel-miR-19;ecaub_novel-mir-19	no	no	no	no	no	no	no	no	no	no	no	0.12	0	0	0	0.28	3.01	2.49	2.46	2.62	0	0	0	0.14	0.23	0	0	0	0	0	0.36	6.08	2.58	4.58	1.38	1.5	0.42	2.93	4.04	1.24	6.1	0.53	0.49	0.07	0	0	0	0	0
ecaub_novel-miR-190;ecaub_novel-mir-190	no	no	no	no	no	no	no	no	no	no	no	0.89	0	0	0	1.41	2.93	4.99	1.66	2.57	0	0	0.78	1.2	0.68	0	0	0	0	0	5.51	1.52	1.75	4.29	4.85	5.84	0.46	1.2	3.32	1.24	3.3	3.15	2.69	0.13	0	0	0	0	0
ecaub_novel-miR-192;ecaub_novel-mir-192	no	no	no	no	no	no	no	no	no	no	no	8.21	0	7.05	17.72	11.21	2.7	3.59	32.94	22.87	0	0	1.23	1.06	22.33	0	0	7.05	28.1	7.34	0.36	5.7	2.03	10.3	0.23	0.25	1.09	0.83	96.89	0.51	36.32	31.77	22.03	0.4	0	0	0	0	0
ecaub_novel-miR-193;ecaub_novel-mir-193	no	no	no	no	no	no	no	no	yes	no	no	1.24	0	18.21	18.47	1.97	11.36	6.76	6.3	5.17	0	0	0.91	0.07	2.73	0	0	18.21	3.51	33.43	1.07	30.79	2.21	18.88	0.58	0.83	0.96	2.25	15.67	0.66	3.05	11.81	2.94	0.99	0	0	0	0	0
ecaub_novel-miR-194;ecaub_novel-mir-194	no	no	no	no	no	no	no	no	no	no	no	1.81	0	0	1.76	0.28	3.04	2.24	8.31	2.3	0	0	4.01	1.41	0	0	0	0	3.51	0	3.38	0.76	4.98	1.72	3.92	1.08	11.53	3.91	9.5	3.51	0.25	3.15	0.49	0.07	0	0	0	0	0
ecaub_novel-miR-198;ecaub_novel-mir-198	no	no	no	no	no	no	no	no	no	no	no	0	4.18	0	0	0	0.28	0	0.15	0.07	4.37	0.88	0	0	0	0	0	0	0	0	0.18	0.38	0.28	0	0	0	0	0.23	0.24	0.22	0	0	0	0	10.17	3.75	1.05	3.63	3.65
ecaub_novel-miR-199;ecaub_novel-mir-199	no	no	no	no	no	no	no	no	no	yes	no	0	2	0	0	0	0	0	0.08	0	1.3	0	0	0	0	10.05	24.68	0	0	0	0	0	0	0	0	0	0	0	0.24	0	0	0	0	0	0	3.75	1.58	0.91	2.43
ecaub_novel-miR-2;ecaub_novel-mir-2	no	no	no	no	no	no	no	no	no	no	no	0	10.74	0	0	0	0.13	0	0	0	11.23	0.68	0	0	0	0	0	0	0	0	0	0.38	0	0	0	0	0	0	0	0	0	0	0	0	0	3	0.7	1.36	3.04
ecaub_novel-miR-200;ecaub_novel-mir-200	no	no	no	no	no	no	no	no	no	no	no	0	3.49	0	0	0	0	0	0.03	0.02	3.65	3.33	0	0	0	0	0	0	0	0	0	0	0	0	0	0	0	0.08	0	0.07	0	0	0	0	0	10.5	2.28	0.91	2.43
ecaub_novel-miR-203;ecaub_novel-mir-203	no	no	yes	yes	no	yes	yes	no	no	no	yes	88.44	0	0	2.16	97.11	18.38	0.75	35.19	64.79	0	0	107.06	101.96	56.28	0	0	0	3.51	0.82	18.5	23.18	13.46	1.14	0.69	0.42	26.71	45.39	33.48	84.32	60.96	49.1	99.38	94.85	0	0	0	0	0
ecaub_novel-miR-205;ecaub_novel-mir-205	no	no	no	no	no	no	no	yes	no	no	no	0.42	0	7.64	27.81	0.81	4.5	3.3	1.46	2.19	0	0	0	0.35	0.91	0	0	7.64	14.05	41.58	0.53	11.02	1.94	6.87	1.96	1.08	0.75	1.5	2.14	0.95	4.32	1.31	1.22	0.4	0	0	0	0	0
ecaub_novel-miR-206;ecaub_novel-mir-206	no	no	no	yes	no	yes	no	yes	yes	no	no	8.99	1.19	56.4	81.91	17.94	33.23	11.34	26.21	13.34	0.8	0	8.41	6.49	12.08	14.08	5.88	56.4	147.51	16.31	25.08	50.17	24.43	16.02	6.58	11.43	11.03	53.36	14.25	12.51	17.53	9.98	25.95	9.93	0	0	0	0	0
ecaub_novel-miR-208;ecaub_novel-mir-208	no	no	no	no	no	no	no	no	no	no	no	3.37	0	0	0.88	5.36	2.48	0	4.98	6.48	0	0	1.62	2.12	6.38	0	0	0	1.76	0	0.18	5.7	1.57	0	0	0	1.84	2.4	10.69	1.1	9.14	9.19	9.79	0.93	0	0	0	0	0
ecaub_novel-miR-213;ecaub_novel-mir-213	no	no	no	no	yes	no	no	no	yes	no	no	2.92	0	10.58	11.13	2.62	6.15	31.98	1.83	3.64	0	0	0.97	1.41	6.38	0	0	10.58	3.51	18.75	3.38	11.02	4.06	54.93	17.07	23.94	0.42	1.5	3.56	0.8	3.81	6.3	4.65	0.6	0	0	0	0	0
ecaub_novel-miR-214;ecaub_novel-mir-214	no	no	no	no	no	yes	no	no	no	no	no	3.35	0	5.29	0	4.34	32.02	21.92	14.72	8.99	0	0	2.39	1.06	6.61	0	0	5.29	0	0	19.92	52.45	23.69	34.05	7.61	24.11	6.25	14.65	23.27	4.53	11.94	10.5	6.36	2.32	0	0	0	0	0
ecaub_novel-miR-216;ecaub_novel-mir-216	no	no	no	no	no	no	no	no	no	no	no	8.87	0	1.76	2.85	8.79	13.44	0.63	1.05	6.91	0	0	0.91	16.37	9.34	0	0	1.76	0	5.71	8.18	29.65	2.49	1.72	0	0.17	0.5	0.98	1.66	0.66	12.45	7.61	17.38	0.2	0	0	0	0	0
ecaub_novel-miR-218;ecaub_novel-mir-218	no	no	no	no	no	no	no	no	no	no	no	0.38	0	2.35	7.93	1.05	0.15	2.15	2.27	3.1	0	0	0.32	0.14	0.68	0	0	2.35	5.27	10.6	0.18	0	0.28	6.01	0.12	0.33	0.17	0	6.65	0.22	2.79	6.3	1.96	0.13	0	0	0	0	0
ecaub_novel-miR-22;ecaub_novel-mir-22	no	no	no	no	no	no	no	no	no	no	no	0.96	0	0	0	1.24	6.64	3.69	1.44	5.9	0	0	2.65	0	0.23	0	0	0	0	0	13.52	1.9	4.52	4.86	4.04	2.17	0.55	3.31	0.47	13.31	2.54	1.84	1.22	1.26	0	0	0	0	0
ecaub_novel-miR-221;ecaub_novel-mir-221	no	no	no	no	no	no	no	yes	yes	no	no	2.74	0	107.52	47.44	0.91	9.72	2.26	2.73	5.57	0	0	1.17	1.13	5.92	0	0	107.52	84.29	10.6	3.73	15.2	10.23	4.86	0.58	1.33	1.38	2.78	4.04	6.14	5.59	4.99	1.22	0.6	0	0	0	0	0
ecaub_novel-miR-222;ecaub_novel-mir-222	no	no	yes	yes	no	no	yes	no	no	no	no	34.33	0.04	0	0.88	28.89	0.6	0.15	587.3	95.84	0	0	25.89	0.99	76.11	2.01	0	0	1.76	0	1.24	0	0.55	0.29	0	0.17	284.39	152.41	1325.1	143.77	35.3	108.43	22.03	35.74	0	0	0	0	0
ecaub_novel-miR-223;ecaub_novel-mir-223	no	no	no	no	no	no	no	no	no	no	no	0	1.46	0	0	0	0	0	0	0	1.53	0.42	0	0	0	0	0	0	0	0	0	0	0	0	0	0	0	0	0	0	0	0	0	0	1.69	0	0	0	0.61
ecaub_novel-miR-224;ecaub_novel-mir-224	no	no	yes	no	yes	yes	yes	yes	yes	yes	no	10.29	5.19	22.33	147.35	18.82	42.91	39.66	17.49	25.59	0.21	0.63	11.33	12.49	7.06	96.52	132.82	22.33	165.07	129.63	32.01	61.95	34.75	41.2	31.15	46.63	8.18	15.33	28.97	17.19	31.75	27.83	23.74	13.9	0	0	0	0	0
ecaub_novel-miR-228;ecaub_novel-mir-228	no	no	no	no	no	no	no	no	no	no	no	11.4	0	0	0	12.26	8.28	0	0.6	15.25	0	0	2.59	24.56	7.06	0	0	0	0	0	5.16	11.02	8.67	0	0	0	0	1.8	0	19.67	4.83	21.27	17.38	7.15	0	0	0	0	0
ecaub_novel-miR-23;ecaub_novel-mir-23	no	no	no	no	no	no	no	yes	yes	no	no	1.67	0	29.38	190.88	1.79	16.13	3.96	4.74	10.91	0	0	2.72	0.71	1.6	0	0	29.38	310.82	70.93	9.25	17.1	22.03	3.15	6.81	1.92	2.39	2.1	9.74	3.73	4.32	24.68	2.45	1.13	0	0	0	0	0
ecaub_novel-miR-231;ecaub_novel-mir-231	no	no	no	no	no	no	yes	no	yes	no	no	12.32	0.68	14.69	4.14	18.59	5.86	4.74	6.08	13.24	0	0	8.8	8.33	19.82	24.13	7.05	14.69	1.76	6.52	5.51	6.08	5.99	1.14	1.38	11.68	1.93	13.45	2.85	17.19	17.02	5.51	26.93	10.26	0	0	0	0	0
ecaub_novel-miR-232;ecaub_novel-mir-232	no	no	yes	no	no	no	no	no	no	no	yes	45.8	0	0	0	25.55	11.79	0.07	24.72	38.19	0	0	65.12	58.14	14.13	0	0	0	0	0	20.27	8.74	6.36	0	0.12	0.08	22.18	43.44	8.55	81.9	20.07	12.6	8.81	42.3	0	0	0	0	0
ecaub_novel-miR-233;ecaub_novel-mir-233	no	no	no	no	no	no	no	no	yes	no	no	9.35	0	22.91	0	16.22	24.28	34.67	1.12	24.99	0	0	1.23	0.85	25.98	0	0	22.91	0	0	8.36	60.43	4.06	96.99	3.35	3.67	0.08	2.33	0.95	2.56	48.26	24.15	30.84	1.59	0	0	0	0	0
ecaub_novel-miR-235;ecaub_novel-mir-235	no	no	no	no	no	no	no	no	no	no	no	0	0.57	0	0	0	0	0	0	0	0.45	0.21	0	0	0	2.01	4.7	0	0	0	0	0	0	0	0	0	0	0	0	0	0	0	0	0	0	3	0	0	0
ecaub_novel-miR-237;ecaub_novel-mir-237	no	no	no	no	yes	no	no	yes	yes	no	no	0.86	0.12	44.65	101.63	3.9	6.76	78.58	1.31	5.42	0	0	1.04	0.85	0.68	2.01	3.53	44.65	117.66	85.6	19.92	0	0.37	113.59	74.18	47.97	0.5	0.83	2.61	6.07	8.89	1.31	7.34	0.46	0	0	0	0	0
ecaub_novel-miR-239;ecaub_novel-mir-239	no	no	no	no	no	no	no	no	no	no	no	3.4	0	2.94	8.53	0.84	2.3	1.11	1.41	3.26	0	0	0.97	6.28	2.96	0	0	2.94	10.54	6.52	0	6.08	0.83	2.29	0.46	0.58	0.71	0.9	2.61	1.54	5.08	3.15	1.22	0.46	0	0	0	0	0
ecaub_novel-miR-241;ecaub_novel-mir-241	no	no	no	no	no	no	no	no	no	no	no	0.84	0	4.11	0	1.84	7.71	1.14	0.75	3.7	0	0	0	0	2.51	0	0	4.11	0	0	0.53	22.42	0.18	3.15	0.12	0.17	0.04	0.3	1.9	0.07	7.37	3.68	3.67	0	0	0	0	0	0
ecaub_novel-miR-242;ecaub_novel-mir-242	no	no	no	no	no	no	no	yes	yes	no	no	0.88	0.34	20.56	216.24	1.14	5.6	2.37	2.54	1.75	0.11	0	0.39	0.21	2.05	6.03	4.7	20.56	324.87	107.62	4.45	6.08	6.27	4.01	1.27	1.84	1.89	0.98	4.75	1.1	1.02	3.15	1.96	0.33	0	0	0	0	0
ecaub_novel-miR-244;ecaub_novel-mir-244	no	no	no	no	no	no	no	no	no	no	no	1.76	0	9.99	2.16	5.64	3.21	1.74	1.67	1.12	0	0	0.39	0.56	4.33	0	0	9.99	3.51	0.82	0.71	8.74	0.18	4.58	0.23	0.42	0.42	0.08	4.51	0.51	1.02	1.84	10.28	0.99	0	0	0	0	0
ecaub_novel-miR-245;ecaub_novel-mir-245	no	no	no	no	no	no	no	no	no	no	no	0.28	0	1.18	2.63	1.09	2.11	2.41	0.61	0.66	0	0	0.39	0	0.46	0	0	1.18	5.27	0	1.42	3.8	1.11	2	0.81	4.42	0.67	0.45	0.71	0.95	1.02	0	0.98	1.19	0	0	0	0	0
ecaub_novel-miR-246;ecaub_novel-mir-246	no	no	no	no	no	yes	no	no	no	no	no	6.45	0	0.59	0.88	19.77	60.97	11.68	5.16	6.66	0	0	8.87	4.09	6.38	0	0	0.59	1.76	0	76.47	57.39	49.04	11.73	19.73	3.59	4.19	5.34	5.94	2.85	13.97	3.15	33.78	5.76	0	0	0	0	0
ecaub_novel-miR-248;ecaub_novel-mir-248	no	no	no	no	no	no	no	no	no	no	no	0.81	0	1.18	0	0.81	3.85	12.49	1.69	2.78	0	0	1.04	0.71	0.68	0	0	1.18	0	0	8.18	1.9	1.47	9.44	15.11	12.93	0.67	3.46	0.95	3.73	3.05	1.58	0.49	1.13	0	0	0	0	0
ecaub_novel-miR-25;ecaub_novel-mir-25	no	no	no	no	no	no	no	no	no	no	no	1.57	0	0	0	2.55	1.95	0	1.2	2.47	0	0	1.55	0.64	2.51	0	0	0	0	0	0.36	4.94	0.55	0	0	0	0.46	0.75	2.37	1.76	3.3	2.36	3.92	1.19	0	0	0	0	0
ecaub_novel-miR-253;ecaub_novel-mir-253	no	no	no	no	no	no	no	yes	no	no	no	0.8	0	2.94	52.24	0.59	3.87	1.52	2.05	2.02	0	0	0.39	0.42	1.6	0	0	2.94	93.07	11.41	1.78	8.36	1.47	2.86	0.69	1	0.63	0.3	5.22	0.66	3.3	2.1	0.98	0.2	0	0	0	0	0
ecaub_novel-miR-254;ecaub_novel-mir-254	no	no	no	no	no	no	no	yes	no	no	no	1.59	3.77	4.7	15.87	2.14	1.31	4.99	1.89	6.05	3.81	14.06	0.39	0.49	3.87	2.01	3.53	4.7	10.54	21.2	0.89	0.38	2.67	5.72	6.23	3	0.5	2.56	2.61	7.61	6.35	4.2	3.43	0.86	5.08	2.25	2.28	1.81	1.22
ecaub_novel-miR-255;ecaub_novel-mir-255	no	no	no	no	no	no	no	no	no	no	no	1.23	0	1.76	0.41	2.78	1.07	2.09	2.75	3.14	0	0	1.23	0.42	2.05	0	0	1.76	0	0.82	1.07	0.38	1.75	3.72	1.96	0.58	1.51	2.48	4.27	1.97	5.08	2.36	4.9	0.66	0	0	0	0	0
ecaub_novel-miR-256;ecaub_novel-mir-256	no	no	yes	yes	yes	yes	yes	yes	yes	no	yes	187.33	0	54.64	53.09	170.74	229.73	105.11	320.96	172.23	0	0	362.16	73.6	126.24	0	0	54.64	59.71	46.47	89.99	58.15	541.05	117.59	95.87	101.86	346.31	246.58	369.98	145.6	152.39	218.7	206.59	134.9	0	0	0	0	0
ecaub_novel-miR-259;ecaub_novel-mir-259	no	no	no	no	no	no	no	no	no	no	no	0.08	1.57	0	0	0	0.13	0.06	0.01	0.19	1.61	0	0	0	0.23	0	1.18	0	0	0	0	0.38	0	0	0	0.17	0.04	0	0	0.29	0	0.26	0	0	0	0	2.8	0	6.08
ecaub_novel-miR-26;ecaub_novel-mir-26	no	no	no	no	no	no	no	no	no	no	no	0.61	0	2.35	0	1.5	6.11	0.51	0.66	2.11	0	0	0	0	1.82	0	0	2.35	0	0	1.42	16.34	0.55	1.14	0.23	0.17	0	0.08	1.9	0.15	3.56	2.63	2.94	0.07	0	0	0	0	0
ecaub_novel-miR-261;ecaub_novel-mir-261	no	no	no	no	no	no	no	no	no	no	no	6.65	0	0	5.21	5.36	8.72	4.85	0.78	3.24	0	0	9.9	5.72	4.33	0	0	0	8.78	1.63	13.34	6.84	5.99	5.72	4.5	4.34	1.09	0.08	1.19	4.75	0.25	4.73	10.53	0.2	0	0	0	0	0
ecaub_novel-miR-262;ecaub_novel-mir-262	yes	yes	no	no	no	no	no	no	no	no	no	0.02	39.88	0	0	0.12	0.06	0	0	0	41.59	57.45	0	0.07	0	2.01	2.35	0	0	0	0.18	0	0	0	0	0	0	0	0	0	0	0	0.24	0	40.66	22.51	62.69	49.41	26.74
ecaub_novel-miR-263;ecaub_novel-mir-263	no	no	no	no	no	no	no	no	no	no	no	0	1.69	0	0	0	0	0	0	0	1.76	0.83	0	0	0	0	0	0	0	0	0	0	0	0	0	0	0	0	0	0	0	0	0	0	11.86	0	0	0	1.22
ecaub_novel-miR-265;ecaub_novel-mir-265	no	no	no	no	no	yes	no	yes	yes	no	no	1.42	0.16	86.37	245.25	3.21	142.45	31.68	13.13	4.91	0	0	1.36	0.64	2.28	4.02	3.53	86.37	395.11	95.39	126.45	194.98	105.92	53.5	34.96	6.59	6.96	3.68	28.73	6.36	0.76	7.61	4.9	1.52	0	0	0	0	0
ecaub_novel-miR-27;ecaub_novel-mir-27	no	no	no	no	no	no	no	yes	no	no	no	1.13	0.1	3.53	117.53	1.15	2.02	1.99	3.1	1.67	0	0	0.84	0.28	2.28	0	4.7	3.53	208.97	26.09	0.89	3.04	2.12	2.86	1.62	1.5	3.1	0.98	5.22	1.17	3.3	0.53	1.71	0.6	0	0	0	0	0
ecaub_novel-miR-270;ecaub_novel-mir-270	no	no	no	yes	yes	no	no	no	no	yes	no	13.24	7.01	3.53	24.11	9.43	12.4	33.85	20.43	15.42	0	0	13.2	5.79	20.74	219.18	103.44	3.53	47.41	0.82	19.21	9.88	8.11	22.89	35.53	43.13	13.29	14.5	33.48	21.65	9.4	15.23	12.97	5.89	0	0	0	0	0
ecaub_novel-miR-273;ecaub_novel-mir-273	no	no	no	no	no	no	no	no	no	no	no	0.18	0	1.18	5.71	0.17	7.04	0.72	1.21	1.45	0	0	0.26	0.28	0	0	0	1.18	0	11.41	3.91	8.36	8.85	0.57	0.92	0.67	0.84	1.35	1.42	0.44	1.02	2.89	0	0.33	0	0	0	0	0
ecaub_novel-miR-276;ecaub_novel-mir-276	no	no	no	no	no	no	no	no	yes	no	no	0.29	0	53.47	1.76	0.54	1.19	3.13	0.21	0.2	0	0	0.13	0.07	0.68	0	0	53.47	3.51	0	1.42	1.14	1.01	4.86	2.19	2.34	0.25	0.38	0	0.07	0.25	0.26	0.49	0.6	0	0	0	0	0
ecaub_novel-miR-278;ecaub_novel-mir-278	no	no	no	no	no	no	no	yes	yes	yes	no	9.43	7.97	29.96	19.97	5.76	6.8	30.4	4.1	9.87	0	0	1.88	3.39	23.01	291.57	75.23	29.96	22.83	17.12	4.09	15.58	0.74	8.3	3	79.92	2.39	4.21	5.7	9.73	10.16	9.71	4.9	6.62	0	0	0	0	0
ecaub_novel-miR-28;ecaub_novel-mir-28	no	no	no	no	no	yes	no	no	no	no	no	5.99	0	1.76	3.86	6.13	21.19	0.6	3.87	4.8	0	0	6.47	5.79	5.7	0	0	1.76	5.27	2.45	15.29	30.03	18.25	0	0.81	1	2.47	5.56	3.56	5.34	4.06	4.99	7.1	5.16	0	0	0	0	0
ecaub_novel-miR-280;ecaub_novel-mir-280	no	no	no	no	no	no	no	no	no	no	no	2.45	0	0	0	4.62	0.62	0.03	0.98	3.26	0	0	0.84	1.27	5.24	0	0	0	0	0	0.71	1.14	0	0	0	0.08	0.92	0.83	1.19	1.32	6.1	2.36	6.85	2.38	0	0	0	0	0
ecaub_novel-miR-281;ecaub_novel-mir-281	no	no	no	no	no	no	no	no	yes	no	no	1.22	0.18	12.34	3.86	0.34	0.91	1.34	0.58	1.81	0	0	0.32	0.14	3.19	6.03	2.35	12.34	5.27	2.45	0.36	2.28	0.09	3.15	0.12	0.75	0.17	0.15	1.42	0.07	4.57	0.79	0.49	0.2	0	0	0	0	0
ecaub_novel-miR-284;ecaub_novel-mir-284	no	no	no	no	yes	no	no	no	no	no	no	1.81	0.5	8.23	0	1.29	2.69	18.93	3.92	1.23	0.1	0	2.59	2.4	0.46	8.04	10.58	8.23	0	0	5.16	1.9	1.01	19.74	17.19	19.85	4.99	2.25	4.51	1.61	0.51	1.58	1.71	0.86	0	0	0	4.53	0
ecaub_novel-miR-285;ecaub_novel-mir-285	no	no	no	no	no	no	no	no	no	no	no	2.34	0	0	0	1.99	0.88	0	0.85	2.53	0	0	3.11	3.46	0.46	0	0	0	0	0	1.6	0.76	0.28	0	0	0	0.59	0.3	1.66	1.61	1.78	4.2	3.92	0.07	0	0	0	0	0
ecaub_novel-miR-286;ecaub_novel-mir-286	no	no	no	no	no	no	no	no	no	no	no	1.8	0.57	2.35	0.82	4.98	1.2	0.4	2.13	4.2	0	0	0.58	4.37	0.46	18.1	8.23	2.35	0	1.63	0.89	1.52	1.2	0.29	0.92	0	1.47	2.56	2.37	3.29	4.32	4.99	1.22	8.74	0	0	0	0	0
ecaub_novel-miR-287;ecaub_novel-mir-287	no	no	no	no	no	no	no	yes	yes	no	no	6.84	1.14	55.23	69.65	10.61	15.65	7.01	8.66	7.06	1.05	0	5.96	4.3	10.25	6.03	0	55.23	112.39	26.9	16.18	20.9	9.86	6.29	8.65	6.09	7.09	12.25	6.65	7.17	5.08	8.93	14.2	7.02	8.47	0	0	0	0
ecaub_novel-miR-933;ecaub_novel-mir-287	no	no	no	no	no	no	no	yes	yes	no	no	6.84	1.14	55.23	69.65	10.61	15.65	7.01	8.66	7.06	1.05	0	5.96	4.3	10.25	6.03	0	55.23	112.39	26.9	16.18	20.9	9.86	6.29	8.65	6.09	7.09	12.25	6.65	7.17	5.08	8.93	14.2	7.02	8.47	0	0	0	0
ecaub_novel-miR-288;ecaub_novel-mir-288	no	no	no	no	no	no	no	no	no	no	no	0.61	0	0	0.88	2.38	3.38	0.79	2.63	2.14	0	0	0.71	0.42	0.68	0	0	0	1.76	0	2.85	6.08	1.2	1.14	0.81	0.42	0.42	3.91	3.56	1.54	3.3	1.58	4.16	0.6	0	0	0	0	0
ecaub_novel-miR-289;ecaub_novel-mir-289	no	no	yes	yes	yes	yes	yes	no	yes	no	yes	531.24	0.3	849	12.29	517	378.25	108.9	404.94	422.56	0	0	287.33	353.23	953.14	8.04	5.88	849	1.76	22.83	313.9	557.58	263.29	118.74	56.88	151.07	335.49	260.48	618.85	138.43	193.79	935.46	546.58	487.42	0	0	0	0	0
ecaub_novel-miR-29;ecaub_novel-mir-29	no	no	no	no	no	no	no	no	no	no	no	0.52	0	2.35	0.82	0.38	1.46	3.47	1.09	0.9	0	0	0.19	0.21	1.14	0	0	2.35	0	1.63	0.89	3.04	0.46	8.87	0.46	1.08	0.04	0.15	3.09	0.37	0.76	1.58	0.49	0.26	0	0	0	0	0
ecaub_novel-miR-292;ecaub_novel-mir-292	no	no	no	no	no	no	no	no	no	no	no	2.3	0	0	0	4.53	0.79	0	1.25	3.26	0	0	1.75	1.06	4.1	0	0	0	0	0	1.07	0.76	0.55	0	0	0	1.47	1.58	0.71	2.85	4.57	2.36	6.61	2.45	0	0	0	0	0
ecaub_novel-miR-294;ecaub_novel-mir-294	no	no	no	no	no	no	no	no	no	no	no	2.37	0	4.11	5.49	3.34	2.31	2.27	1.81	1.69	0	0	2.46	1.69	2.96	0	0	4.11	5.27	5.71	0.89	4.94	1.11	2.86	0.12	3.84	0.59	2.48	2.37	1.46	2.03	1.58	4.9	1.79	0	0	0	0	0
ecaub_novel-miR-297;ecaub_novel-mir-297	no	no	no	no	no	no	no	no	no	no	no	6.3	0	5.29	0	2.76	1.04	0.5	0.96	1.47	0	0	0	0	18.91	0	0	5.29	0	0	0	3.04	0.09	1.43	0	0.08	0.04	0	2.85	0	1.27	3.15	5.39	0.13	0	0	0	0	0
ecaub_novel-miR-30;ecaub_novel-mir-30	no	no	yes	yes	yes	yes	yes	yes	yes	no	yes	167.81	0.09	290.25	3827.4	98.29	570.91	145.27	358.9	273.1	0	0	109.59	78.04	315.82	4.02	0	290.25	5923.17	1731.64	540.12	927.4	245.22	178.25	48.68	208.88	193.7	273.18	609.83	132.29	391.9	295.11	132.18	64.4	0	0	0	0	0
ecaub_novel-miR-301;ecaub_novel-mir-301	no	no	no	no	no	no	no	no	no	no	no	1.7	0	0	0	1.54	2.06	0.03	1.21	1.22	0	0	2.07	3.03	0	0	0	0	0	0	1.24	1.9	3.04	0	0	0.08	1.55	0.9	1.19	0.59	2.54	0.53	1.96	1.13	0	0	0	0	0
ecaub_novel-miR-302;ecaub_novel-mir-302	no	no	no	no	no	yes	no	yes	no	no	no	2.11	0	7.05	73.38	2.05	28.78	12.84	5.91	10.91	0	0	0.71	1.06	4.56	0	0	7.05	68.49	78.27	14.94	41.43	29.96	17.74	16.04	4.75	1.8	7.14	8.79	14.26	5.33	13.13	3.18	0.93	0	0	0	0	0
ecaub_novel-miR-304;ecaub_novel-mir-304	no	no	no	no	no	yes	no	no	no	no	no	5.55	0	0.59	1.22	5.65	11.28	4.25	6.21	6.43	0	0	6.28	3.53	6.84	0	0	0.59	0	2.45	11.56	11.4	10.88	2.58	3.92	6.26	5.32	10.22	3.09	7.68	5.84	5.78	8.32	2.98	0	0	0	0	0
ecaub_novel-miR-305;ecaub_novel-mir-305	no	no	no	no	no	yes	no	no	no	no	no	4.06	0	1.76	3.73	9.05	17.02	10.84	5.79	9.4	0	0	3.17	3.53	5.47	0	0	1.76	1.76	5.71	11.92	23.95	15.21	7.44	4.38	20.69	6.08	2.03	9.26	8.63	11.68	7.88	14.2	3.91	0	0	0	0	0
ecaub_novel-miR-306;ecaub_novel-mir-306	no	no	no	no	no	no	no	no	no	no	no	0	2.3	0	0	0	0	0	0	0	2.41	0	0	0	0	0	0	0	0	0	0	0	0	0	0	0	0	0	0	0	0	0	0	0	8.47	6	0	0	4.86
ecaub_novel-miR-311;ecaub_novel-mir-311	no	no	no	no	no	no	no	no	no	no	no	0.53	0	1.18	4.33	1.75	1.32	2.66	0.66	5.22	0	0	0	0	1.6	0	0	1.18	7.02	1.63	0.36	3.42	0.18	7.73	0	0.25	0	0.08	1.9	0.15	6.86	8.66	3.43	0.07	0	0	0	0	0
ecaub_novel-miR-312;ecaub_novel-mir-312	no	no	no	no	no	yes	no	no	no	no	no	1.52	0	0	0	2.94	33.19	7.06	2.62	2.99	0	0	0.78	2.19	1.6	0	0	0	0	0	48.91	20.14	30.51	8.58	10.27	2.34	2.56	2.93	2.37	1.76	4.32	2.89	3.43	2.45	0	0	0	0	0
ecaub_novel-miR-313;ecaub_novel-mir-313	no	no	no	no	no	no	no	no	no	no	no	2.03	0	0	0.41	2.31	2.53	1.12	0.51	1.75	0	0	1.62	1.98	2.51	0	0	0	0	0.82	4.8	0.76	2.03	0.57	1.62	1.17	0.38	0.9	0.24	1.9	2.03	1.31	2.69	1.92	0	0	0	0	0
ecaub_novel-miR-315;ecaub_novel-mir-315	no	no	no	no	no	no	no	no	no	no	no	0.27	2.17	4.11	2.63	0.38	1.17	0.25	0.14	0.38	2.22	0.21	0.39	0.42	0	2.01	0	4.11	5.27	0	1.07	1.14	1.29	0	0.58	0.17	0.13	0.3	0	0.37	0.25	0.53	0.49	0.26	20.33	0	1.75	6.35	2.43
ecaub_novel-miR-318;ecaub_novel-mir-318	no	no	no	no	no	no	no	no	no	yes	no	0.41	1.6	1.76	0	1.61	0.85	8.56	0.15	0.36	0	0	0.65	0.14	0.46	52.28	21.16	1.76	0	0	0.18	1.9	0.46	3.43	1.73	20.52	0.08	0.38	0	0.29	0.25	0.53	0.98	2.25	0	0	0	0	0
ecaub_novel-miR-319;ecaub_novel-mir-319	no	no	no	no	yes	no	no	yes	yes	no	no	6.49	0.19	35.25	28.47	5.02	7.83	50.87	1.5	2.52	0	0	9.52	6.99	2.96	4.02	4.7	35.25	21.07	35.87	14.23	1.9	7.37	30.61	54.91	67.07	2.68	0.15	1.66	3.36	0.25	3.94	1.96	8.08	0	0	0	0	0
ecaub_novel-miR-32;ecaub_novel-mir-32	no	no	no	no	no	no	no	no	no	no	no	5.63	0	4.7	0.41	5.03	0.41	0.83	0.81	1.04	0	0	0.65	0.07	16.18	0	0	4.7	0	0.82	0	1.14	0.09	2	0	0.5	0.04	0	2.37	0	1.27	1.84	9.79	0.26	0	0	0	0	0
ecaub_novel-miR-322;ecaub_novel-mir-322	no	no	no	no	no	no	no	no	no	no	no	3.03	0	3.53	0	1.61	0.45	1.83	0.63	1.14	0	0	2.01	4.8	2.28	0	0	3.53	0	0	0.71	0	0.65	0.86	1.96	2.67	0.21	1.2	0.47	2.12	0.25	1.05	0.98	2.25	0	0	0	0	0
ecaub_novel-miR-323;ecaub_novel-mir-323	no	no	no	no	no	no	no	no	no	no	no	2.2	0	9.4	1.76	3.98	9.7	2.83	1.98	5.83	0	0	0.26	0.42	5.92	0	0	9.4	3.51	0	3.91	22.42	2.77	7.73	0.69	0.08	0.34	1.8	3.8	0.8	10.92	5.78	7.83	0.13	0	0	0	0	0
ecaub_novel-miR-324;ecaub_novel-mir-324	no	no	no	no	no	no	no	no	no	no	no	1.68	0	1.18	0.88	0.52	0.67	5.92	2.37	8.9	0	0	1.81	1.41	1.82	0	0	1.18	1.76	0	0.18	0	1.84	7.73	5.19	4.84	0.88	3.61	2.61	8.85	7.62	10.24	0.98	0.07	0	0	0	0	0
ecaub_novel-miR-328;ecaub_novel-mir-328	no	no	no	no	no	no	no	no	no	no	no	2.03	0	2.35	4.95	1.66	1.12	2.92	0.34	0.86	0	0	1.49	3.25	1.37	0	0	2.35	1.76	8.15	0.36	1.52	1.47	2.58	1.5	4.67	0.42	0.38	0.24	0.51	1.27	0.79	1.47	1.85	0	0	0	0	0
ecaub_novel-miR-329;ecaub_novel-mir-329	no	no	no	no	no	no	no	no	no	yes	no	2.91	1.05	0.59	1.69	2.74	0.62	1.98	4.4	3.49	0	0	1.49	2.47	4.79	34.18	14.1	0.59	1.76	1.63	0.36	0.76	0.74	1.14	2.88	1.92	1.01	6.01	6.17	2.27	6.1	2.1	4.16	1.32	0	0	0	0	0
ecaub_novel-miR-330;ecaub_novel-mir-330	no	no	no	no	no	no	no	no	no	no	no	1.78	0	0.59	0	1.35	2.96	3.24	1.08	1.19	0	0	1.23	0.92	3.19	0	0	0.59	0	0	5.51	1.52	1.84	1.43	3.46	4.84	0.17	3.08	0	0	3.3	0.26	1.71	0.99	0	0	0	0	0
ecaub_novel-miR-332;ecaub_novel-mir-332	no	no	no	no	no	no	no	yes	no	no	no	0.7	0	5.88	28	0.2	1.73	1.31	1.39	0.88	0	0	0.78	0.42	0.91	0	0	5.88	42.15	13.86	1.07	2.28	1.84	0	3	0.92	1.22	1.05	1.9	0.37	2.29	0	0	0.4	0	0	0	0	0
ecaub_novel-miR-334;ecaub_novel-mir-334	no	no	no	no	no	no	no	no	yes	no	no	0.37	0	14.1	3.32	0.89	0.81	5.75	1.19	1.5	0	0	0.13	0.07	0.91	0	0	14.1	1.76	4.89	0.36	1.52	0.55	15.45	1.04	0.75	0.25	0.23	3.09	0.07	1.52	2.89	1.71	0.07	0	0	0	0	0
ecaub_novel-miR-335;ecaub_novel-mir-335	no	no	no	no	no	no	no	no	no	no	no	0.77	0	0	0	0.31	0.82	3.56	0.87	0.81	0	0	1.17	0	1.14	0	0	0	0	0	1.07	0.38	1.01	3.15	4.96	2.59	0.71	1.43	0.47	1.39	0	1.05	0.49	0.13	0	0	0	0	0
ecaub_novel-miR-337;ecaub_novel-mir-337	no	no	no	no	no	no	no	no	no	no	no	0	0.88	0	0	0	0	0	0	0	0.92	0	0	0	0	0	0	0	0	0	0	0	0	0	0	0	0	0	0	0	0	0	0	0	0	0	0.35	0.91	1.22
ecaub_novel-miR-339;ecaub_novel-mir-339	no	no	no	no	no	no	no	no	no	no	no	0	0.98	0	0	0	0	0.14	0.03	0	1.02	0.21	0	0	0	0	0	0	0	0	0	0	0	0	0	0.42	0	0.08	0	0	0	0	0	0	1.69	3	0.53	0.91	0.61
ecaub_novel-miR-34;ecaub_novel-mir-34	no	no	no	no	no	no	no	no	no	no	no	4.37	0	2.94	11.01	2.95	2.16	6.39	0.56	2.82	0	0	1.17	3.74	8.2	0	0	2.94	0	22.01	2.13	3.04	1.29	3.72	0.92	14.52	0.21	0.53	0.95	1.54	5.08	1.84	3.92	1.99	0	0	0	0	0
ecaub_novel-miR-340;ecaub_novel-mir-340	no	no	no	no	no	no	no	no	no	no	no	3.09	0	0	0	4.37	1.6	0	2.18	4.6	0	0	2.59	0.99	5.7	0	0	0	0	0	0.36	3.42	1.01	0	0	0	1.05	1.2	4.27	1.39	6.1	6.3	6.36	2.38	0	0	0	0	0
ecaub_novel-miR-342;ecaub_novel-mir-342	no	no	no	no	no	no	no	no	no	no	no	0.32	0	0	8.12	0.35	2.17	1.09	1.03	0.83	0	0	0.32	0.42	0.23	0	0	0	10.54	5.71	2.85	1.9	1.75	0.86	0.23	2.17	0.21	2.4	0.47	1.46	1.02	0	0.24	0.46	0	0	0	0	0
ecaub_novel-miR-343;ecaub_novel-mir-343	no	no	no	no	yes	no	no	no	no	no	no	2.98	0	4.11	1.22	2.13	1.25	20.9	5.79	5.76	0	0	4.53	3.03	1.37	0	0	4.11	0	2.45	1.96	1.52	0.28	28.9	20.54	13.26	5.95	4.28	7.12	10.53	2.29	4.46	0.49	3.77	0	0	0	0	0
ecaub_novel-miR-344;ecaub_novel-mir-344	no	no	no	no	no	no	no	no	no	no	no	1.02	0	1.18	5.27	2.04	2.07	5.72	2.23	1.51	0	0	0.26	0.99	1.82	0	0	1.18	10.54	0	2.49	1.52	2.21	2.29	5.54	9.34	1.34	3.46	1.9	1.46	2.03	1.05	3.43	0.66	0	0	0	0	0
ecaub_novel-miR-399;ecaub_novel-mir-344	no	no	no	no	no	no	no	no	no	no	no	1.02	0	1.18	5.27	2.04	2.07	5.72	2.23	1.51	0	0	0.26	0.99	1.82	0	0	1.18	10.54	0	2.49	1.52	2.21	2.29	5.54	9.34	1.34	3.46	1.9	1.46	2.03	1.05	3.43	0.66	0	0	0	0	0
ecaub_novel-miR-345;ecaub_novel-mir-345	no	no	no	no	no	no	no	no	yes	no	no	39.3	0	13.51	0	25.86	2.27	2.48	1.8	6.67	0	0	0.45	0.78	116.66	0	0	13.51	0	0	0.36	6.46	0	7.44	0	0	0.13	0.3	4.99	0	6.35	13.65	50.67	1.06	0	0	0	0	0
ecaub_novel-miR-346;ecaub_novel-mir-346	no	no	no	no	no	no	no	no	no	no	no	0.35	0	0	0	0.41	4.83	1.21	1.78	1.32	0	0	0.26	0.56	0.23	0	0	0	0	0	3.91	8.74	1.84	0.86	0.92	1.84	0.08	2.63	2.61	1.1	1.02	1.84	0.49	0.33	0	0	0	0	0
ecaub_novel-miR-349;ecaub_novel-mir-349	no	no	yes	no	no	no	yes	no	no	no	no	9.94	0	1.18	4.33	21.92	28.61	2.68	17.18	24.23	0	0	7.7	2.96	19.14	0	0	1.18	7.02	1.63	19.56	57.77	8.48	1.43	0.92	5.67	6.83	30.21	14.49	14.33	44.19	14.18	30.6	13.24	0	0	0	0	0
ecaub_novel-miR-35;ecaub_novel-mir-35	no	no	no	no	no	no	no	no	no	no	no	1.83	0	0.59	11.26	2.13	4.89	141.57	1.51	8.32	0	0	1.49	2.19	1.82	0	0	0.59	7.02	15.49	4.62	3.42	6.64	239.19	181.93	3.59	0.25	1.2	3.09	3.58	4.83	16.54	3.67	0.6	0	0	0	0	0
ecaub_novel-miR-350;ecaub_novel-mir-350	no	no	no	no	no	no	no	no	no	no	no	4.31	0	0.59	0	2.94	4.67	0.95	14.86	8.87	0	0	4.6	3.32	5.01	0	0	0.59	0	0	3.56	7.22	3.23	0.29	1.38	1.17	9.94	22.55	12.11	7.75	9.4	9.45	5.87	0	0	0	0	0	0
ecaub_novel-miR-351;ecaub_novel-mir-351	no	no	no	no	no	no	no	no	no	no	no	5.45	0	4.7	0	5.39	4.74	0.53	1.94	2	0	0	4.01	2.75	9.57	0	0	4.7	0	0	3.2	4.94	6.08	0	0.58	1	0.46	5.11	0.24	1.61	2.03	2.36	6.61	4.17	0	0	0	0	0
ecaub_novel-miR-352;ecaub_novel-mir-352	no	no	no	no	no	no	no	no	no	no	no	0.35	0	7.05	7.34	1.05	3.95	2.93	1.29	2.06	0	0	0.13	0	0.91	0	0	7.05	0	14.67	1.42	9.5	0.92	6.29	1.15	1.33	0.08	0.45	3.32	0.51	3.05	2.63	1.96	0.13	0	0	0	0	0
ecaub_novel-miR-353;ecaub_novel-mir-353	no	no	yes	yes	yes	yes	yes	yes	yes	no	yes	207.64	0.09	209.75	553.77	217.26	219.13	605.89	569.23	541.76	0	0	356.4	127.08	139.45	4.02	0	209.75	621.64	485.9	175.53	77.54	404.33	936.45	564.14	317.08	560.76	298.21	848.73	466.05	317.23	842	262.89	171.63	0	0	0	0	0
ecaub_novel-miR-354;ecaub_novel-mir-354	no	no	no	no	no	no	no	no	yes	no	no	7.87	0	32.9	46.6	5.53	8.33	1.02	5.42	11.55	0	0	9.84	5.57	8.2	0	0	32.9	3.51	89.68	9.6	9.12	6.27	1.43	0.12	1.5	4.91	5.19	6.17	9.14	14.73	10.76	7.1	3.97	0	0	0	0	0
ecaub_novel-miR-356;ecaub_novel-mir-356	no	no	no	no	no	no	no	yes	no	no	no	1.85	0	8.81	52.15	2.03	21.67	3.45	6.63	7.6	0	0	0.71	1.2	3.65	0	0	8.81	10.54	93.76	9.78	34.59	20.65	3.15	2.77	4.42	1.34	8.57	9.97	8.34	7.37	7.09	2.94	1.13	0	0	0	0	0
ecaub_novel-miR-36;ecaub_novel-mir-36	no	no	yes	no	no	no	yes	yes	yes	no	no	15.43	0.07	34.67	52.87	17.16	12.99	8.33	34.18	27.13	0	0	7.06	8.26	30.99	2.01	1.18	34.67	42.15	63.59	11.38	22.8	4.79	16.31	0.58	8.09	23.02	8.27	71.24	27.94	34.54	18.9	21.54	12.77	0	0	0	0	0
ecaub_novel-miR-362;ecaub_novel-mir-362	no	no	no	no	no	no	no	no	no	no	no	0.56	0	0	1.29	0.31	6.48	2.56	3.04	2.48	0	0	0.65	0.56	0.46	0	0	0	1.76	0.82	4.62	11.78	3.04	5.15	1.62	0.92	1.64	3.46	4.04	3.58	2.54	1.31	0.49	0.13	0	0	0	0	0
ecaub_novel-miR-365;ecaub_novel-mir-365	no	no	no	no	no	no	no	no	no	no	no	0.96	0	2.35	0.41	1.41	1.04	1.01	1.18	1.21	0	0	1.17	0.56	1.14	0	0	2.35	0	0.82	1.07	0.76	1.29	1.14	0.23	1.67	0.71	1.65	1.19	1.54	0.51	1.58	1.96	0.86	0	0	0	0	0
ecaub_novel-miR-368;ecaub_novel-mir-368	no	no	no	no	no	no	no	yes	no	no	no	0.89	0	5.29	19.85	3.27	9.94	0.83	2.5	3.25	0	0	1.75	0.71	0.23	0	0	5.29	19.32	20.38	6.94	12.92	9.96	0.57	0.92	1	1.43	0.6	5.46	1.76	4.57	3.41	4.16	2.38	0	0	0	0	0
ecaub_novel-miR-369;ecaub_novel-mir-369	no	no	yes	yes	yes	yes	no	no	yes	no	yes	20.09	0	17.04	1.76	15.18	47.56	58.89	20.9	40.75	0	0	24.14	12.21	23.93	0	0	17.04	3.51	0	42.86	54.73	45.08	72.1	31.49	73.08	17.61	25.63	19.47	25.38	54.61	42.27	20.56	9.8	0	0	0	0	0
ecaub_novel-miR-37;ecaub_novel-mir-37	no	no	no	no	no	no	no	no	no	no	no	0.45	0	0	0	0.16	1.37	0	2.68	1.67	0	0	0.91	0	0.46	0	0	0	0	0	1.78	1.14	1.2	0	0	0	2.22	3.91	1.9	2.41	1.27	1.31	0.24	0.07	0	0	0	0	0
ecaub_novel-miR-371;ecaub_novel-mir-371	no	no	no	no	no	no	no	no	no	no	no	0.45	0	3.53	18.6	0.22	1.74	0.68	1.84	1.06	0	0	0.39	0.28	0.68	0	0	3.53	29.85	7.34	0.71	3.04	1.47	0.57	1.04	0.42	1.17	1.5	2.85	0.88	1.52	0.79	0.24	0.2	0	0	0	0	0
ecaub_novel-miR-372;ecaub_novel-mir-372	no	no	no	no	no	no	no	no	no	no	no	0.33	0.13	0.59	5.21	0.92	1.09	1.07	0.55	1.21	0	0	0.78	0.21	0	6.03	0	0.59	8.78	1.63	0.18	1.52	1.57	0.57	1.04	1.58	0.34	0.83	0.47	1.32	1.78	0.53	0.98	0.86	0	0	0	0	0
ecaub_novel-miR-373;ecaub_novel-mir-373	no	no	no	no	no	no	no	no	no	no	no	1.63	0	0	0	1.29	1.76	0.25	5.74	3.11	0	0	3.69	0.07	1.14	0	0	0	0	0	1.24	1.9	2.12	0.29	0.12	0.33	3.9	7.14	6.17	3.14	3.56	2.63	1.71	0.86	0	0	0	0	0
ecaub_novel-miR-375;ecaub_novel-mir-375	no	no	no	no	no	no	no	no	yes	no	no	83.51	0	51.12	0.82	64.93	15.67	11.22	3.97	29.02	0	0	2.72	28.15	219.66	0	0	51.12	0	1.63	7.11	36.87	3.04	24.32	1.15	8.18	0.63	2.25	9.02	2.41	20.07	64.59	119.94	9.93	0	0	0	0	0
ecaub_novel-miR-376;ecaub_novel-mir-376	no	no	no	no	no	no	no	no	no	no	no	3.36	0	0	0	3.53	2.48	0.13	0.89	1.83	0	0	1.55	1.91	6.61	0	0	0	0	0	2.31	1.9	3.23	0.29	0.12	0	0.92	1.28	0.47	1.32	1.02	3.15	4.41	2.65	0	0	0	0	0
ecaub_novel-miR-38;ecaub_novel-mir-38	no	no	yes	no	yes	yes	yes	no	yes	no	no	28.5	0	20.56	2.57	46.29	67.91	67.08	10.22	77.51	0	0	8.22	4.59	72.69	0	0	20.56	3.51	1.63	30.06	77.16	96.52	119.31	38.65	43.29	0.59	26.98	3.09	72.91	93.47	66.16	82.24	10.33	0	0	0	0	0
ecaub_novel-miR-385;ecaub_novel-mir-385	no	no	no	no	no	no	no	yes	no	no	no	1.16	0	3.53	40.92	0.88	4.55	0.83	2.05	2.33	0	0	0.32	0.64	2.51	0	0	3.53	61.46	20.38	2.49	9.5	1.66	1.14	0	1.33	1.13	0.75	4.27	0.8	3.56	2.63	1.22	0.53	0	0	0	0	0
ecaub_novel-miR-386;ecaub_novel-mir-386	no	no	no	no	no	no	no	no	no	no	no	0.92	0	2.94	4.26	1.75	0.95	2.29	3.3	4.67	0	0	0.45	0.49	1.82	0	0	2.94	5.27	3.26	1.24	1.14	0.46	6.58	0.12	0.17	0.46	0.9	8.55	0.22	3.56	10.24	3.43	0.07	0	0	0	0	0
ecaub_novel-miR-387;ecaub_novel-mir-387	no	no	no	no	no	no	no	no	yes	no	no	3.07	0	11.16	17.53	1.7	25.18	2.58	4.7	4.77	0	0	1.04	0.21	7.98	0	0	11.16	0	35.06	11.92	59.67	3.96	4.29	0.69	2.75	2.26	2.1	9.74	2.12	4.57	7.61	2.2	1.19	0	0	0	0	0
ecaub_novel-miR-389;ecaub_novel-mir-389	no	no	no	no	no	no	no	no	no	no	no	0.02	0.86	0	0	0	0.03	0.03	0	0.02	0.9	0.21	0	0.07	0	0	0	0	0	0	0	0	0.09	0	0	0.08	0	0	0	0.07	0	0	0	0	0	0	0	0	0
ecaub_novel-miR-39;ecaub_novel-mir-39	no	no	no	no	no	yes	yes	no	yes	no	yes	64.41	0	19.98	1.76	51.97	14.38	14.95	11.04	16.46	0	0	42.53	45.44	105.27	0	0	19.98	3.51	0	15.83	16.34	10.97	27.47	9.46	7.92	4.91	17.06	11.16	4.83	18.29	26.25	88.85	15.09	0	0	0	0	0
ecaub_novel-miR-390;ecaub_novel-mir-390	no	no	yes	yes	no	yes	yes	yes	yes	no	no	9.43	0	88.13	333.36	14.51	119.23	12.77	20.38	33.08	0	0	7.7	7.83	12.76	0	0	88.13	100.1	566.62	54.95	169.9	132.84	16.88	9	12.43	12.12	16.01	33.01	29.54	35.56	34.13	16.64	12.38	0	0	0	0	0
ecaub_novel-miR-391;ecaub_novel-mir-391	no	no	no	no	no	no	no	no	no	no	no	1.45	0	2.35	1.63	1.89	1.88	3.52	0.61	10.91	0	0	1.62	1.13	1.6	0	0	2.35	0	3.26	0.18	4.18	1.29	2.86	4.27	3.42	0.46	1.13	0.24	13.46	11.94	7.35	2.45	1.32	0	0	0	0	0
ecaub_novel-miR-393;ecaub_novel-mir-393	no	no	no	no	no	no	no	no	no	no	no	0.11	0.58	0	0	0.31	0	0.06	0	0.13	0.43	0	0.32	0	0	4.02	3.53	0	0	0	0	0	0	0	0	0.17	0	0	0	0.15	0.25	0	0.49	0.13	0	0	2.1	0	0
ecaub_novel-miR-395;ecaub_novel-mir-395	no	no	no	no	no	no	no	no	no	no	no	2.47	0	0	0	2.6	0.28	0	0.97	2.14	0	0	2.65	1.34	3.42	0	0	0	0	0	0	0.38	0.46	0	0	0	0.96	0.75	1.19	2.05	2.54	1.84	5.14	0.07	0	0	0	0	0
ecaub_novel-miR-398;ecaub_novel-mir-398	no	no	yes	yes	no	no	no	no	no	no	no	6	0	4.11	1.76	11.42	21.84	0.54	28.74	13.96	0	0	17.93	0.07	0	0	0	4.11	3.51	0	8.36	33.83	23.32	0.57	1.04	0	21.26	37.88	27.07	12.07	11.43	18.38	16.16	6.69	0	0	0	0	0
ecaub_novel-miR-344;ecaub_novel-mir-399	no	no	no	no	no	no	no	no	no	no	no	1.02	0	1.18	5.27	2.04	2.07	5.72	2.23	1.51	0	0	0.26	0.99	1.82	0	0	1.18	10.54	0	2.49	1.52	2.21	2.29	5.54	9.34	1.34	3.46	1.9	1.46	2.03	1.05	3.43	0.66	0	0	0	0	0
ecaub_novel-miR-399;ecaub_novel-mir-399	no	no	no	no	no	no	no	no	no	no	no	1.02	0	1.18	5.27	2.04	2.07	5.72	2.23	1.51	0	0	0.26	0.99	1.82	0	0	1.18	10.54	0	2.49	1.52	2.21	2.29	5.54	9.34	1.34	3.46	1.9	1.46	2.03	1.05	3.43	0.66	0	0	0	0	0
ecaub_novel-miR-4;ecaub_novel-mir-4	no	no	no	no	no	no	no	no	no	no	no	2	0	0.59	1.29	4.16	4.34	0.23	3.25	1.97	0	0	2.52	2.33	1.14	0	0	0.59	1.76	0.82	4.09	6.08	2.86	0.29	0	0.42	1.84	4.58	3.32	2.56	1.78	1.58	6.61	1.72	0	0	0	0	0
ecaub_novel-miR-40;ecaub_novel-mir-40	no	no	no	no	no	no	no	yes	no	no	no	0.88	0	3.53	43.59	0.56	9.61	0.22	3.07	3.04	0	0	0.39	0.42	1.82	0	0	3.53	56.19	30.98	3.2	24.33	1.29	0	0	0.67	1.34	0.75	7.12	1.9	4.06	3.15	0.98	0.13	0	0	0	0	0
ecaub_novel-miR-402;ecaub_novel-mir-402	no	no	no	no	no	no	no	yes	no	no	no	0.48	0	6.46	29.92	2.27	1.47	9.35	0.38	1.66	0	0	0.52	0.92	0	0	0	6.46	38.63	21.2	3.38	0.76	0.28	12.3	15.34	0.42	0.38	0.3	0.47	1.68	3.05	0.26	3.67	0.86	0	0	0	0	0
ecaub_novel-miR-403;ecaub_novel-mir-403	no	no	no	no	no	no	no	no	no	no	no	0.5	0	1.18	2.98	0.4	1.27	8.83	0.76	1.87	0	0	0.26	0.56	0.68	0	0	1.18	3.51	2.45	0.71	2.28	0.83	20.89	5.19	0.42	0.17	0.68	1.42	0.44	2.79	2.36	0.73	0.07	0	0	0	0	0
ecaub_novel-miR-406;ecaub_novel-mir-406	no	no	no	no	no	no	no	no	no	no	no	17.09	0	4.11	0.41	13.73	1.66	1.29	0.81	1.8	0	0	5.5	18.42	27.34	0	0	4.11	0	0.82	1.42	1.52	2.03	1.14	0.46	2.25	0.21	1.28	0.95	0.44	0.76	4.2	25.21	2.25	0	0	0	0	0
ecaub_novel-miR-407;ecaub_novel-mir-407	no	no	no	no	no	no	no	no	no	no	no	1.51	0.66	0.59	0.41	2.5	1.1	0.65	0.29	0.97	0.65	0.63	0.39	1.62	2.51	2.01	0	0.59	0	0.82	1.6	1.14	0.55	0.57	0.12	1.25	0.04	0.6	0.24	0.59	1.52	0.79	3.67	1.32	0	0	0	12.69	0
ecaub_novel-miR-408;ecaub_novel-mir-408	no	no	no	no	no	no	no	no	yes	no	no	9.73	0	15.86	0	7.27	4.46	0.92	1.51	5.2	0	0	2.33	3.39	23.47	0	0	15.86	0	0	0.53	9.88	2.95	2	0.35	0.42	0.59	1.58	2.37	0.73	3.3	11.55	11.5	3.04	0	0	0	0	0
ecaub_novel-miR-409;ecaub_novel-mir-409	no	no	no	no	no	no	no	no	no	no	no	3.58	0	2.94	0	7.6	7.18	4.19	2.9	5.33	0	0	0.65	1.2	8.89	0	0	2.94	0	0	9.96	8.36	3.23	4.58	1.5	6.51	1.34	3.08	4.27	3.22	10.16	2.63	11.75	3.44	0	0	0	0	0
ecaub_novel-miR-41;ecaub_novel-mir-41	no	no	no	no	yes	no	no	no	no	no	no	14.42	0	2.35	26.28	6.99	12.43	22.82	6.43	10.06	0	0	27.77	3.18	12.3	0	0	2.35	50.93	1.63	2.13	1.52	33.65	29.76	21.69	17.02	3.52	13.15	2.61	5.34	10.67	14.18	9.55	4.43	0	0	0	0	0
ecaub_novel-miR-411;ecaub_novel-mir-411	no	no	no	no	no	no	no	no	no	no	no	2.6	0	0	0	3.48	3.49	0.26	7.53	4.87	0	0	2.2	3.32	2.28	0	0	0	0	0	2.85	5.32	2.3	0.29	0	0.5	6.46	9.02	7.12	7.39	4.06	3.15	5.63	1.32	0	0	0	0	0
ecaub_novel-miR-415;ecaub_novel-mir-415	no	no	no	no	no	no	no	no	no	no	no	0.94	0	0	0.88	0.12	0.43	1.96	1.39	1.23	0	0	1.04	1.34	0.46	0	0	0	1.76	0	0.18	0	1.11	2.58	1.73	1.58	1.38	1.35	1.42	2.12	0	1.58	0.24	0	0	0	0	0	0
ecaub_novel-miR-417;ecaub_novel-mir-417	no	no	no	no	no	no	no	no	no	no	no	0.35	0	0	0	0.16	3.89	3.33	0.81	1.27	0	0	0.45	0.14	0.46	0	0	0	0	0	2.67	7.98	1.01	6.29	2.54	1.17	0.25	0.53	1.66	0.44	1.52	1.84	0.24	0.07	0	0	0	0	0
ecaub_novel-miR-419;ecaub_novel-mir-419	no	no	no	no	no	no	no	no	yes	no	no	33.19	0	21.74	0	25.72	3.93	1.56	2.7	8.46	0	0	5.18	4.37	90.01	0	0	21.74	0	0	0.89	9.88	1.01	1.43	1.15	2.09	0.17	2.93	4.99	0.51	9.65	15.23	48.47	2.98	0	0	0	0	0
ecaub_novel-miR-420;ecaub_novel-mir-420	no	no	no	no	no	no	no	no	no	no	no	0.96	0	2.94	2.1	0.2	0.06	2.86	0.74	1.46	0	0	1.23	0.28	1.37	0	0	2.94	1.76	2.45	0.18	0	0	1.43	2.65	4.5	0.29	0.75	1.19	2.05	0.76	1.58	0	0.4	0	0	0	0	0
ecaub_novel-miR-421;ecaub_novel-mir-421	no	no	no	no	no	no	no	no	yes	no	no	2.09	0.04	15.28	23.8	1.17	1.94	2.21	1.64	2.79	0	0	0.84	1.34	4.1	2.01	0	15.28	38.63	8.97	1.6	1.9	2.3	3.15	1.15	2.34	0.29	1.05	3.56	1.9	2.54	3.94	1.22	1.13	0	0	0	0	0
ecaub_novel-miR-423;ecaub_novel-mir-423	no	no	no	no	no	no	no	no	no	yes	no	0	3.66	0	0	0.03	0	0.03	0	0	1.74	0.47	0	0	0	54.29	37.61	0	0	0	0	0	0	0	0	0.08	0	0	0	0	0	0	0	0.07	3.39	1.5	0.7	0	0
ecaub_novel-miR-427;ecaub_novel-mir-427	no	no	no	no	no	no	no	no	no	no	no	0.19	0	6.46	4.74	0.41	3.49	1.51	1.77	0.92	0	0	0	0.35	0.23	0	0	6.46	7.02	2.45	2.49	4.56	3.41	1.14	1.96	1.42	0.55	1.2	3.56	0.95	0.76	1.05	0.49	0.33	0	0	0	0	0
ecaub_novel-miR-428;ecaub_novel-mir-428	no	no	no	no	no	no	no	no	no	no	no	0.4	0	2.35	8.34	0.1	0.82	1.87	0.31	1.12	0	0	0.65	0.56	0	0	0	2.35	5.27	11.41	1.07	0.76	0.65	2.86	2.42	0.33	0.38	0.3	0.24	1.54	0.25	1.58	0	0.2	0	0	0	0	0
ecaub_novel-miR-429;ecaub_novel-mir-429	no	no	no	no	no	no	no	no	no	no	no	0.46	0	0	0	0.58	3.3	2.87	1.44	1.06	0	0	0.32	0.14	0.91	0	0	0	0	0	4.62	3.42	1.84	0.86	5.08	2.67	0.17	2.48	1.66	0.88	1.78	0.53	0.49	0.66	0	0	0	0	0
ecaub_novel-miR-431;ecaub_novel-mir-431	no	no	no	no	no	yes	no	no	yes	no	no	4.95	0.07	21.15	9.56	6.97	14.99	1.54	8.66	1.51	0	0	6.54	7.41	0.91	2.01	1.18	21.15	5.27	13.86	10.67	18.62	15.67	0.57	1.04	3	10.69	2.71	12.59	2.49	1.52	0.53	6.85	7.08	0	0	0	0	0
ecaub_novel-miR-432;ecaub_novel-mir-432	no	no	no	no	no	no	no	no	no	no	no	1	0	0	0	3.85	8.71	1.53	0.89	0.73	0	0	1.17	0.92	0.91	0	0	0	0	0	9.25	12.92	3.96	1.14	0.35	3.09	0.71	1.73	0.24	1.68	0.25	0.26	5.39	2.32	0	0	0	0	0
ecaub_novel-miR-434;ecaub_novel-mir-434	no	no	no	no	no	no	no	no	no	yes	no	0	9.62	0	0	0	0	0	0	0	9.58	5.06	0	0	0	10.05	10.58	0	0	0	0	0	0	0	0	0	0	0	0	0	0	0	0	0	13.55	18	5.6	2.27	2.43
ecaub_novel-miR-435;ecaub_novel-mir-435	no	no	no	no	no	no	no	no	no	no	no	0.02	1.8	0	0	0	0	0	0	0	1.88	3.25	0	0.07	0	0	0	0	0	0	0	0	0	0	0	0	0	0	0	0	0	0	0	0	3.39	3.75	0.88	5.44	3.65
ecaub_novel-miR-437;ecaub_novel-mir-437	no	no	no	no	no	no	no	no	no	no	no	0	0.54	0	0	0	0	0	0	0	0.48	0	0	0	0	4.02	0	0	0	0	0	0	0	0	0	0	0	0	0	0	0	0	0	0	0	0	1.4	0	1.22
ecaub_novel-miR-439;ecaub_novel-mir-439	no	no	no	no	no	no	no	no	no	no	no	0	3.07	0	0	0	0	0	0	0	3.21	0.34	0	0	0	0	0	0	0	0	0	0	0	0	0	0	0	0	0	0	0	0	0	0	3.39	0	1.23	0	0.61
ecaub_novel-miR-441;ecaub_novel-mir-441	no	no	no	no	no	no	no	no	no	no	no	0	5.56	0	0	0	0	0	0	0	5.71	5.1	0	0	0	0	4.7	0	0	0	0	0	0	0	0	0	0	0	0	0	0	0	0	0	0	3.75	5.43	3.63	0
ecaub_novel-miR-444;ecaub_novel-mir-444	no	no	no	no	no	no	no	no	no	no	no	0.23	0	1.76	2.57	1.71	1.07	2.43	1.66	1.28	0	0	0	0	0.68	0	0	1.76	3.51	1.63	0.18	3.04	0	6.58	0.12	0.58	0	0	4.99	0	2.79	1.05	3.43	0	0	0	0	0	0
ecaub_novel-miR-447;ecaub_novel-mir-447	no	no	no	no	no	no	no	no	no	no	no	9.95	0	0	0	10.34	2.12	0.06	3.43	7.18	0	0	14.24	10.58	5.01	0	0	0	0	0	3.73	1.14	1.47	0	0	0.17	3.69	5.64	0.95	13.09	6.35	2.1	9.3	11.38	0	0	0	0	0
ecaub_novel-miR-448;ecaub_novel-mir-448	no	no	no	yes	no	yes	yes	yes	yes	no	no	5.19	0	16.45	75.23	12.37	46.89	13	18.9	7.73	0	0	4.79	7.83	2.96	0	0	16.45	40.39	110.06	62.6	18.24	59.83	18.6	13.38	7.01	14.05	23.9	18.76	5.34	15.24	2.63	14.69	10.06	0	0	0	0	0
ecaub_novel-miR-451;ecaub_novel-mir-451	no	no	no	no	no	no	no	no	yes	yes	no	0.23	33.98	11.16	6.9	0.13	1.2	1.88	0.4	0.78	0.45	0.42	0	0	0.68	904.89	638.25	11.16	10.54	3.26	0.71	1.52	1.38	2	1.73	1.92	0.25	0.23	0.71	0.29	1.52	0.53	0	0.26	0	0	0.7	0	0
ecaub_novel-miR-454;ecaub_novel-mir-454	no	no	no	no	no	no	no	no	no	yes	no	0.1	12.62	0	0	0.03	0	0	0	0.11	7.59	12.85	0.06	0	0.23	134.73	111.66	0	0	0	0	0	0	0	0	0	0	0	0	0.07	0	0.26	0	0.07	0	3	7.36	7.25	10.94
ecaub_novel-miR-456;ecaub_novel-mir-456	no	no	no	no	no	no	no	yes	no	no	no	3.09	0	8.23	87.08	3.44	7.15	3.52	4.66	7.24	0	0	1.81	2.89	4.56	0	0	8.23	144	30.17	2.85	12.16	6.45	5.72	1.15	3.67	1.59	6.91	5.46	4.97	9.4	7.35	4.9	1.99	0	0	0	0	0
ecaub_novel-miR-457;ecaub_novel-mir-457	no	no	no	no	no	no	no	yes	no	no	no	1.31	0	4.11	39.95	1.83	4.7	1.19	2.2	2.85	0	0	1.1	0.56	2.28	0	0	4.11	68.49	11.41	4.45	5.7	3.96	0.29	0.46	2.84	0.75	3.23	2.61	2.12	4.06	2.36	2.2	1.46	0	0	0	0	0
ecaub_novel-miR-458;ecaub_novel-mir-458	no	no	no	no	no	no	no	no	yes	no	no	2.3	0	52.88	47.88	2.99	26.38	8.58	10.41	9.07	0	0	0.97	0.92	5.01	0	0	52.88	5.27	90.5	4.09	65.37	9.68	20.6	3.23	1.92	2.31	2.1	26.83	2.19	5.33	19.69	4.65	1.32	0	0	0	0	0
ecaub_novel-miR-459;ecaub_novel-mir-459	no	no	no	yes	yes	yes	yes	no	yes	no	no	51.51	0	59.34	0.82	47.19	33.47	20.78	20.44	23.41	0	0	7.06	80.02	67.45	0	0	59.34	0	1.63	30.77	28.89	40.75	17.45	14.54	30.36	18.2	22.47	20.66	8.63	10.92	50.67	24.48	69.9	0	0	0	0	0
ecaub_novel-miR-46;ecaub_novel-mir-46	no	no	no	no	no	no	no	no	no	no	no	0.72	0	0.59	0.41	1.49	2.23	2.28	0.87	2.02	0	0	0.91	0.56	0.68	0	0	0.59	0	0.82	2.67	2.28	1.75	2.58	2.42	1.84	1.13	0.75	0.71	1.46	4.06	0.53	2.45	0.53	0	0	0	0	0
ecaub_novel-miR-460;ecaub_novel-mir-460	no	no	no	no	no	no	no	no	no	no	no	8.35	0	0	0	5.65	0.65	0	0.6	6.7	0	0	7.7	2.54	14.81	0	0	0	0	0	0.53	1.14	0.28	0	0	0	0.13	1.43	0.24	4.46	3.05	12.6	9.06	2.25	0	0	0	0	0
ecaub_novel-miR-461;ecaub_novel-mir-461	no	no	yes	yes	no	yes	yes	no	no	no	yes	179.82	0	0	2.57	241.09	46.02	1.26	97.57	145.96	0	0	191.66	187.84	159.96	0	0	0	3.51	1.63	45.17	54.35	38.53	0.57	1.38	1.84	121.96	96.42	74.33	169.81	170.93	97.14	255.55	226.63	0	0	0	0	0
ecaub_novel-miR-169;ecaub_novel-mir-463	no	no	yes	no	no	no	no	no	no	no	no	21.22	0	0	2.63	34	5.28	0	5.68	27.53	0	0	8.48	8.47	46.71	0	0	0	5.27	0	4.45	8.36	3.04	0	0	0	2.93	2.93	11.16	12.36	42.67	27.57	61.44	6.55	0	0	0	0	0
ecaub_novel-miR-463;ecaub_novel-mir-463	no	no	yes	no	no	no	no	no	no	no	no	21.22	0	0	2.63	34	5.28	0	5.68	27.53	0	0	8.48	8.47	46.71	0	0	0	5.27	0	4.45	8.36	3.04	0	0	0	2.93	2.93	11.16	12.36	42.67	27.57	61.44	6.55	0	0	0	0	0
ecaub_novel-miR-464;ecaub_novel-mir-464	no	no	no	no	no	no	no	no	no	no	no	10.11	0	1.76	0	10.15	0.82	0.91	0.88	0.72	0	0	5.5	4.09	20.74	0	0	1.76	0	0	0.18	2.28	0	2.58	0	0.17	0.13	0.38	2.14	0.07	0	2.1	18.85	1.46	0	0	0	0	0
ecaub_novel-miR-465;ecaub_novel-mir-465	no	no	no	no	no	no	no	no	no	no	no	5.72	0	0	0	5.83	1.39	0	1.04	6.19	0	0	1.36	0.78	15.04	0	0	0	0	0	0.18	3.8	0.18	0	0	0	0.38	0.6	2.14	1.83	9.91	6.83	10.53	1.13	0	0	0	0	0
ecaub_novel-miR-467;ecaub_novel-mir-467	no	no	yes	no	no	yes	yes	no	no	no	yes	71.87	0	0.59	4.33	106.32	66.73	0.15	47.75	110.76	0	0	57.93	39.87	117.8	0	0	0.59	7.02	1.63	30.77	132.65	36.78	0.29	0	0.17	12.79	121.67	8.79	74.88	145.28	112.11	189.21	23.43	0	0	0	0	0
ecaub_novel-miR-469;ecaub_novel-mir-469	no	no	no	no	no	yes	no	no	no	no	no	0.78	0	0	0	1.28	24.05	0.53	1.58	1.72	0	0	0.26	0.49	1.6	0	0	0	0	0	10.14	32.69	29.32	1.43	0	0.17	0.84	1.05	2.85	0.29	3.3	1.58	1.96	0.6	0	0	0	0	0
ecaub_novel-miR-47;ecaub_novel-mir-47	no	no	no	no	no	no	no	no	no	no	no	3.36	0	1.76	0.41	4.34	9.11	5.71	1.16	0.71	0	0	4.34	2.54	3.19	0	0	1.76	0	0.82	9.78	10.26	7.28	0.86	1.85	14.43	0.67	2.33	0.47	0.37	1.78	0	3.92	4.77	0	0	0	0	0
ecaub_novel-miR-471;ecaub_novel-mir-471	no	no	no	no	no	no	no	yes	yes	no	no	0.46	0.03	24.68	32.08	0.43	0.03	7.08	1.01	0.07	0	0	0.78	0.14	0.46	0	1.18	24.68	42.15	22.01	0	0	0.09	5.44	10.73	5.09	1.47	0.15	1.42	0.22	0	0	0.73	0.13	0	0	0	0	0
ecaub_novel-miR-472;ecaub_novel-mir-472	no	no	no	no	no	no	no	no	no	no	yes	17.75	0	8.81	0	7.75	3.58	2.21	3.06	5.63	0	0	13.14	10.94	29.17	0	0	8.81	0	0	3.91	6.84	0	1.72	1.5	3.42	2.64	3.46	3.09	2.05	3.81	11.03	7.1	8.41	0	0	0	0	0
ecaub_novel-miR-474;ecaub_novel-mir-474	no	no	no	no	no	no	no	no	no	no	no	1.03	0	1.18	0.41	2.68	3.3	5	2.73	3.49	0	0	0.52	0.28	2.28	0	0	1.18	0	0.82	2.13	7.22	0.55	6.01	2.31	6.67	0.29	5.04	2.85	2.05	7.37	1.05	4.9	0.46	0	0	0	0	0
ecaub_novel-miR-475;ecaub_novel-mir-475	no	no	no	no	no	no	no	no	no	yes	no	0.1	2.02	3.53	6.9	0.12	0.94	2.2	0.54	0.86	0	0	0.06	0	0.23	54.29	38.79	3.53	10.54	3.26	0.36	2.28	0.18	5.15	1.27	0.17	0.04	0.15	1.42	0	1.02	1.58	0.24	0	0	0	0	0	0
ecaub_novel-miR-480;ecaub_novel-mir-480	no	no	no	no	no	no	no	no	no	no	no	0.89	0	5.88	13.04	1.83	1.29	3.03	0.45	1.67	0	0	0.97	0.56	1.14	0	0	5.88	0	26.09	1.24	1.14	1.47	4.29	2.31	2.5	0	1.35	0	1.68	2.79	0.53	2.94	0.73	0	0	0	0	0
ecaub_novel-miR-482;ecaub_novel-mir-482	no	no	no	no	no	no	no	no	no	no	no	0.02	3.1	0	0.41	0	0.03	0	0	0	2.87	0.78	0	0.07	0	16.09	0	0	0	0.82	0	0	0.09	0	0	0	0	0	0	0	0	0	0	0	6.78	2.25	2.1	2.27	0.61
ecaub_novel-miR-483;ecaub_novel-mir-483	no	no	no	no	no	no	no	no	no	no	no	12.22	0	6.46	0.41	13.99	1.22	0.66	0.62	1.76	0	0	9.64	1.48	25.52	0	0	6.46	0	0.82	0.53	2.66	0.46	0.29	0.35	1.33	0.08	0.83	0.95	0.37	2.54	2.36	26.19	1.79	0	0	0	0	0
ecaub_novel-miR-484;ecaub_novel-mir-484	no	no	no	no	no	no	no	no	yes	no	no	0.43	0	11.75	6.99	1.45	0.55	1.07	0.13	1.18	0	0	0	0.14	1.14	0	0	11.75	1.76	12.23	0.71	0.76	0.18	2	0.69	0.5	0	0.38	0	0.44	1.52	1.58	2.69	0.2	0	0	0	0	0
ecaub_novel-miR-486;ecaub_novel-mir-486	no	no	no	no	no	no	no	no	no	no	no	1.19	0	1.18	0	1.77	2.79	6.05	0.92	3.2	0	0	0.78	1.41	1.37	0	0	1.18	0	0	4.62	2.28	1.47	8.58	3.23	6.34	0.46	1.35	0.95	1.39	5.59	2.63	2.94	0.6	0	0	0	0	0
ecaub_novel-miR-488;ecaub_novel-mir-488	no	no	no	no	no	no	no	no	no	no	no	0.19	0	1.76	10.44	0.38	2.81	0.51	0.48	1.14	0	0	0.19	0.14	0.23	0	0	1.76	7.02	13.86	2.49	4.56	1.38	0	0.69	0.83	0.29	0.68	0.47	1.61	1.02	0.79	0.49	0.26	0	0	0	0	0
ecaub_novel-miR-489;ecaub_novel-mir-489	no	no	no	no	no	no	no	no	yes	no	no	83.26	0.03	25.85	0.41	67.07	5.46	3.17	2.83	13.15	0	0	0.39	4.45	244.95	0	1.18	25.85	0	0.82	0.71	15.58	0.09	8.3	0.12	1.08	0.21	0.68	7.6	0.15	10.16	29.14	132.42	1.72	0	0	0	0	0
ecaub_novel-miR-491;ecaub_novel-mir-491	no	no	no	no	no	no	no	no	no	yes	no	0	2.54	0	0	0	0	0	0	0	0.43	0.42	0	0	0	58.31	39.96	0	0	0	0	0	0	0	0	0	0	0	0	0	0	0	0	0	0	0	0	0	0
ecaub_novel-miR-492;ecaub_novel-mir-492	no	no	no	no	no	no	no	no	no	no	no	1.2	0	1.18	4.08	1.48	13.42	1.32	1.59	1.74	0	0	1.29	0.49	1.82	0	0	1.18	0	8.15	3.73	28.13	8.39	0.86	0.92	2.17	0.55	2.56	1.66	1.1	2.29	1.84	1.96	0.99	0	0	0	0	0
ecaub_novel-miR-493;ecaub_novel-mir-493	no	no	no	no	no	no	no	no	no	no	no	2.5	0	0	2.04	3.69	10.71	8.15	2.88	11.43	0	0	3.24	2.68	1.6	0	0	0	0	4.08	8	8.74	15.4	6.87	3.23	14.35	0.08	8.57	0	16.6	12.7	4.99	3.67	3.71	0	0	0	0	0
ecaub_novel-miR-497;ecaub_novel-mir-497	no	no	yes	yes	yes	yes	no	yes	yes	no	yes	19.82	0	14.69	76.01	24.78	22.14	88.96	41	66.24	0	0	14.5	24.91	20.05	0	0	14.69	96.58	55.44	17.43	14.06	34.94	174.82	79.14	12.93	17.48	20.74	84.78	23.18	50.29	125.24	47.24	2.32	0	0	0	0	0
ecaub_novel-miR-50;ecaub_novel-mir-50	no	no	no	no	no	no	no	no	no	no	no	3.05	0	1.18	0	5.15	8.1	7.05	5	4.76	0	0	2.72	1.41	5.01	0	0	1.18	0	0	12.8	5.32	6.18	8.01	4.04	9.09	2.31	9.62	3.09	2.56	10.16	1.58	5.87	4.43	0	0	0	0	0
ecaub_novel-miR-500;ecaub_novel-mir-500	no	no	no	no	no	no	no	no	no	no	no	1.74	0	0	0	0.13	0.03	0	15.37	3.97	0	0	1.1	0.71	3.42	0	0	0	0	0	0	0	0.09	0	0	0	5.24	22.09	18.76	4.1	2.03	5.78	0	0.26	0	0	0	0	0
ecaub_novel-miR-502;ecaub_novel-mir-502	no	no	no	no	no	no	no	no	no	no	no	2.51	0.1	3.53	0	4.56	5.19	3.46	1.04	1.65	0.1	0.21	2.27	2.75	2.51	0	0	3.53	0	0	4.27	7.6	3.69	3.43	1.27	5.67	1.01	0.68	1.42	1.32	1.27	2.36	5.87	3.24	0	0	0	0.45	0
ecaub_novel-miR-505;ecaub_novel-mir-505	no	no	no	no	no	no	no	no	no	no	no	0	1.47	0	0	0	0	0	0	0	1.53	0.62	0	0	0	0	0	0	0	0	0	0	0	0	0	0	0	0	0	0	0	0	0	0	0	3	0.35	1.36	3.65
ecaub_novel-miR-506;ecaub_novel-mir-506	no	no	no	no	yes	yes	no	yes	yes	no	no	11.72	0.36	19.98	109.5	9.68	21.79	14.02	6.91	15.44	0	0	9.9	11.36	13.9	6.03	10.58	19.98	166.83	52.18	27.74	19	18.62	12.88	10.15	19.02	6.67	0.53	13.54	34.52	0.76	11.03	8.57	10.79	0	0	0	0	0
ecaub_novel-miR-508;ecaub_novel-mir-508	no	no	no	no	no	no	no	no	no	yes	no	2.13	25.52	0	2.92	10	8.51	0.48	3.84	11.19	0.49	0.96	2.72	3.67	0	748.04	404.34	0	1.76	4.08	2.85	15.2	7.47	0.29	1.15	0	2.01	4.51	4.99	9.95	7.62	16.02	17.62	2.38	0	1.5	0.18	0.91	0
ecaub_novel-miR-509;ecaub_novel-mir-509	no	no	no	no	no	no	no	no	no	no	no	2.27	0	0	0	1.08	0.93	0	1.87	2.68	0	0	4.27	0.71	1.82	0	0	0	0	0	2.13	0.38	0.28	0	0	0	2.22	1.73	1.66	4.39	1.02	2.63	0.24	1.92	0	0	0	0	0
ecaub_novel-miR-51;ecaub_novel-mir-51	no	no	no	no	no	no	no	yes	yes	no	no	1.93	0	31.14	26.72	2.55	3.86	8.33	1.15	5.17	0	0	1.36	1.48	2.96	0	0	31.14	17.56	35.87	5.69	2.28	3.6	11.44	5.88	7.67	1.3	1.2	0.95	4.97	7.11	3.41	3.18	1.92	0	0	0	0	0
ecaub_novel-miR-512;ecaub_novel-mir-512	no	no	no	no	no	no	no	no	no	no	no	4.25	0	0	0	7.39	5.51	0.1	2.06	5.92	0	0	3.3	1.69	7.75	0	0	0	0	0	5.51	7.98	3.04	0.29	0	0	0.8	4.43	0.95	6.14	5.84	5.78	11.01	3.77	0	0	0	0	0
ecaub_novel-miR-514;ecaub_novel-mir-514	no	no	no	no	no	no	no	no	no	no	no	3.1	0	4.11	2.98	6.33	14.13	15.89	8.77	16.88	0	0	1.1	0.21	7.98	0	0	4.11	3.51	2.45	13.52	25.09	3.78	29.47	8.77	9.43	3.61	8.94	13.77	2.78	36.57	11.29	11.99	0.66	0	0	0	0	0
ecaub_novel-miR-515;ecaub_novel-mir-515	no	no	no	no	no	no	no	no	yes	no	no	3.49	0	14.69	1.76	5.75	15.26	4.58	7.41	12.85	0	0	0	0	10.48	0	0	14.69	3.51	0	0	45.61	0.18	13.73	0	0	0	0.15	22.08	0.07	26.67	11.81	11.5	0	0	0	0	0	0
ecaub_novel-miR-516;ecaub_novel-mir-516	no	no	no	no	no	no	no	no	no	no	no	7.05	0	3.53	0	6.24	0.98	1.18	0.79	2.35	0	0	0.39	0.49	20.28	0	0	3.53	0	0	0.18	2.66	0.09	3.43	0.12	0	0	0.23	2.14	0	1.27	5.78	12.48	0	0	0	0	0	0
ecaub_novel-miR-518;ecaub_novel-mir-518	no	no	no	no	no	no	no	no	no	no	no	18.36	0	5.88	0	7.73	6.24	1.99	2.92	3.61	0	0	7.38	21.73	25.98	0	0	5.88	0	0	4.27	8.36	6.08	1.72	0.92	3.34	1.59	1.95	5.22	0.88	1.02	8.93	11.75	3.71	0	0	0	0	0
ecaub_novel-miR-520;ecaub_novel-mir-520	no	no	no	no	yes	no	no	yes	yes	no	no	0.26	0	14.1	61.52	0.25	0.58	109.34	1.62	2	0	0	0.32	0	0.46	0	0	14.1	79.02	44.02	0.71	0.76	0.28	136.19	176.97	14.85	2.01	0.23	2.61	0.8	1.27	3.94	0.24	0.26	0	0	0	0	0
ecaub_novel-miR-522;ecaub_novel-mir-522	no	no	no	no	no	no	no	no	yes	no	no	2.37	0	16.45	0	0.99	0.12	0.51	0.99	2.29	0	0	3.24	1.13	2.73	0	0	16.45	0	0	0.36	0	0	0.57	0.46	0.5	1.26	0.3	1.42	4.53	1.02	1.31	0	1.99	0	0	0	0	0
ecaub_novel-miR-523;ecaub_novel-mir-523	no	no	no	no	no	no	no	yes	no	no	no	0.85	0	5.29	40.7	1.62	6	0.89	2.18	2.98	0	0	0.52	0.21	1.82	0	0	5.29	66.73	14.67	2.85	13.3	1.84	2	0	0.67	0.88	0.9	4.75	0.95	4.06	3.94	2.45	0.79	0	0	0	0	0
ecaub_novel-miR-524;ecaub_novel-mir-523	no	no	no	no	no	no	no	yes	no	no	no	0.85	0	5.29	40.7	1.62	6	0.89	2.18	2.98	0	0	0.52	0.21	1.82	0	0	5.29	66.73	14.67	2.85	13.3	1.84	2	0	0.67	0.88	0.9	4.75	0.95	4.06	3.94	2.45	0.79	0	0	0	0	0
ecaub_novel-miR-523;ecaub_novel-mir-524	no	no	no	no	no	no	no	yes	no	no	no	0.93	0	5.29	44.56	1.74	6.28	0.89	2.16	3.16	0	0	0.52	0.21	2.05	0	0	5.29	72	17.12	2.85	14.06	1.94	2	0	0.67	0.84	0.9	4.75	0.95	4.32	4.2	2.69	0.79	0	0	0	0	0
ecaub_novel-miR-524;ecaub_novel-mir-524	no	no	no	no	no	no	no	yes	no	no	no	0.93	0	5.29	44.56	1.74	6.28	0.89	2.16	3.16	0	0	0.52	0.21	2.05	0	0	5.29	72	17.12	2.85	14.06	1.94	2	0	0.67	0.84	0.9	4.75	0.95	4.32	4.2	2.69	0.79	0	0	0	0	0
ecaub_novel-miR-527;ecaub_novel-mir-527	no	no	no	no	no	no	no	no	no	no	no	0.33	0	1.76	1.29	1.38	1.17	0.48	1.11	1.05	0	0	0.06	0	0.91	0	0	1.76	1.76	0.82	0	3.42	0.09	1.43	0	0	0	0	3.32	0.07	2.03	1.05	2.69	0.07	0	0	0	0	0
ecaub_novel-miR-529;ecaub_novel-mir-529	no	no	yes	no	yes	yes	no	no	no	no	no	3.44	0.86	8.23	0	1.16	28.38	17.51	6.18	13.78	0.9	3.43	5.05	0.71	4.56	0	0	8.23	0	0	47.66	13.68	23.78	25.46	15.46	11.6	0.75	16.61	1.19	15.36	15.75	10.24	0.73	1.59	0	2.25	1.05	0.45	0
ecaub_novel-miR-53;ecaub_novel-mir-53	no	no	no	no	no	no	no	no	no	no	no	0	0.72	0	0	0	0	0	0	0	0.72	1.4	0	0	0	0	1.18	0	0	0	0	0	0	0	0	0	0	0	0	0	0	0	0	0	0	0	0	0	0
ecaub_novel-miR-530;ecaub_novel-mir-530	no	no	no	no	no	no	no	no	no	no	no	1.76	0	6.46	6.43	2.88	0.74	9.35	5.4	9.78	0	0	1.55	0.78	2.96	0	0	6.46	8.78	4.08	0	0	2.21	5.72	15.57	6.76	0.29	14.73	1.19	9.65	15.75	3.94	3.18	2.58	0	0	0	0	0
ecaub_novel-miR-531;ecaub_novel-mir-531	no	no	no	no	no	no	no	yes	yes	no	no	3.04	0	14.1	110.57	2.39	3.78	1.92	2.82	5.1	0	0	0.91	0.92	7.29	0	0	14.1	196.68	24.46	1.96	8.74	0.65	4.58	0.35	0.83	0.46	1.35	6.65	1.1	6.86	7.35	3.92	0.86	0	0	0	0	0
ecaub_novel-miR-533;ecaub_novel-mir-533	no	no	no	no	no	no	no	no	yes	no	no	0.8	0	25.26	19.88	0.65	4.4	6.64	1.56	2.97	0	0	0.06	0.07	2.28	0	0	25.26	31.61	8.15	0	12.92	0.28	19.17	0.58	0.17	0.08	0.08	4.51	0.07	3.05	5.78	1.22	0.07	0	0	0	0	0
ecaub_novel-miR-534;ecaub_novel-mir-534	no	no	no	no	no	no	no	no	no	no	no	0.57	0	0	0	1.54	3.14	0	3.71	1.45	0	0	0.39	0.42	0.91	0	0	0	0	0	3.38	1.9	4.15	0	0	0	0.71	4.96	5.46	0.73	1.52	2.1	1.96	1.13	0	0	0.18	0	0
ecaub_novel-miR-535;ecaub_novel-mir-535	no	no	no	no	no	no	no	no	no	no	no	0	4.76	0	0	0	0	0	0	0	4.98	4.12	0	0	0	0	0	0	0	0	0	0	0	0	0	0	0	0	0	0	0	0	0	0	8.47	6.75	1.75	4.53	0
ecaub_novel-miR-537;ecaub_novel-mir-537	no	no	no	no	no	no	no	no	no	no	no	0.39	0	1.18	10.54	0.29	3.82	1.07	2.11	0.49	0	0	0.45	0.49	0.23	0	0	1.18	21.07	0	6.05	2.66	2.77	1.14	0.58	1.5	2.14	1.8	2.37	0.44	0.51	0.53	0.24	0.33	0	0	0	0	0
ecaub_novel-miR-538;ecaub_novel-mir-538	no	no	no	no	no	no	no	no	no	no	no	0.82	0	1.18	0	0.8	2.82	1.06	0.58	2.23	0	0	0.71	0.14	1.6	0	0	1.18	0	0	2.85	3.04	2.58	0.86	0.58	1.75	0.13	0.68	0.95	3.07	2.03	1.58	1.47	0.13	0	0	0	0	0
ecaub_novel-miR-539;ecaub_novel-mir-539	no	no	no	no	no	no	no	no	yes	no	no	10.33	0	14.1	0	16.07	1.14	1.05	1.35	3.58	0	0	0	0	30.99	0	0	14.1	0	0	0	3.42	0	3.15	0	0	0	0	4.04	0	1.02	9.71	32.07	0.07	0	0	0	0	0
ecaub_novel-miR-54;ecaub_novel-mir-54	no	no	no	no	no	no	no	no	no	no	no	0	3.51	0	0	0	0	0	0	0	3.65	0.21	0	0	0	0	1.18	0	0	0	0	0	0	0	0	0	0	0	0	0	0	0	0	0	1.69	3	0.18	3.63	0
ecaub_novel-miR-540;ecaub_novel-mir-540	no	no	no	no	no	no	no	no	no	no	no	0.42	0	0.59	0.82	0.13	1.25	0.97	0.12	1.18	0	0	0.19	0.14	0.91	0	0	0.59	0	1.63	1.6	1.14	1.01	0.29	1.04	1.58	0.13	0.23	0	1.24	2.03	0.26	0	0.26	0	0	0	0	0
ecaub_novel-miR-541;ecaub_novel-mir-541	no	no	no	no	no	no	no	no	no	no	no	4.04	0	0.59	0	3.46	10.21	7.46	2.35	4.08	0	0	4.85	2.26	5.01	0	0	0.59	0	0	9.78	12.54	8.3	6.01	4.85	11.51	1.97	4.36	0.71	4.02	5.08	3.15	3.67	3.24	0	0	0	0	0
ecaub_novel-miR-545;ecaub_novel-mir-545	no	no	no	no	no	no	no	no	no	no	no	0.36	0.09	0	0.41	0.13	15.23	0.12	8.96	1.25	0.07	1.69	0.26	0.14	0.68	0	1.18	0	0	0.82	3.02	24.33	18.35	0	0.12	0.25	8.01	5.34	13.54	0.37	1.02	2.36	0	0.26	0	0	0	0	0
ecaub_novel-miR-546;ecaub_novel-mir-546	no	no	no	no	no	no	no	no	no	no	no	0	5.89	0	0	0	0	0	0	0	6.16	0	0	0	0	0	0	0	0	0	0	0	0	0	0	0	0	0	0	0	0	0	0	0	0	2.25	0.18	9.97	4.25
ecaub_novel-miR-55;ecaub_novel-mir-55	no	no	no	no	no	no	no	no	no	no	no	1.14	0	0	0	2.43	0.24	0	3.54	2.67	0	0	0.91	0.71	1.82	0	0	0	0	0	0.36	0	0.37	0	0	0	2.81	4.73	3.09	2.85	3.05	2.1	3.67	1.19	0	0	0	0	0
ecaub_novel-miR-550;ecaub_novel-mir-550	no	no	no	no	no	no	no	no	no	no	no	0.84	0	1.76	0.88	2.64	1.14	0.29	2.01	1.98	0	0	0	0	2.51	0	0	1.76	1.76	0	0	3.42	0	0.86	0	0	0.08	0	5.94	0	2.79	3.15	5.14	0.13	0	0	0	0	0
ecaub_novel-miR-551;ecaub_novel-mir-551	no	no	no	no	no	no	no	no	no	no	no	0	1.15	0	0	0	0	0	0	0	1.2	0	0	0	0	0	0	0	0	0	0	0	0	0	0	0	0	0	0	0	0	0	0	0	15.25	2.25	1.05	0	0
ecaub_novel-miR-955;ecaub_novel-mir-551	no	no	no	no	no	no	no	no	no	no	no	0	1.15	0	0	0	0	0	0	0	1.2	0	0	0	0	0	0	0	0	0	0	0	0	0	0	0	0	0	0	0	0	0	0	0	15.25	2.25	1.05	0	0
ecaub_novel-miR-553;ecaub_novel-mir-553	no	no	no	no	no	no	no	no	no	no	no	0.9	0.04	2.94	1.29	0.24	1.78	3.38	1.21	0.59	0	0	0.84	0.49	1.37	2.01	0	2.94	1.76	0.82	1.78	2.28	1.29	4.86	3.69	1.58	1.22	0.53	1.9	0	1.78	0	0.49	0	0	0	0	0	0
ecaub_novel-miR-555;ecaub_novel-mir-555	no	no	yes	no	yes	yes	yes	no	yes	no	yes	101.56	0	131.02	1.69	479.94	61.33	43.84	42.45	75.27	0	0	15.53	26.18	262.95	0	0	131.02	1.76	1.63	94.61	75.64	13.74	50.64	39.34	41.54	67.67	8.87	50.82	91.41	16	118.41	158.13	801.76	0	0	0	0	0
ecaub_novel-miR-556;ecaub_novel-mir-556	no	no	no	no	no	no	no	yes	no	no	no	0.97	0	1.76	29.41	1.21	3.64	0.79	1.55	3.01	0	0	0.32	0.07	2.51	0	0	1.76	47.41	11.41	1.07	8.74	1.11	2	0.12	0.25	0.38	0.23	4.04	0.29	5.33	3.41	1.96	0.46	0	0	0	0	0
ecaub_novel-miR-557;ecaub_novel-mir-557	no	no	no	no	no	no	no	no	no	no	no	0	0.92	0.59	0	0	0.27	0	0	0.11	0.9	0.16	0	0	0	0	2.35	0.59	0	0	0.71	0	0.09	0	0	0	0	0	0	0.07	0	0.26	0	0	1.69	0.75	0.18	0	0
ecaub_novel-miR-560;ecaub_novel-mir-560	no	no	no	no	no	no	no	no	no	yes	no	0.88	13.97	2.94	3.32	0.82	6.5	4.61	0.81	1.08	0	0	0.91	1.27	0.46	376.03	266.82	2.94	1.76	4.89	4.62	7.6	7.28	4.29	3.11	6.42	0.38	0.38	1.66	0.15	1.52	1.58	0.24	1.39	0	0	0	0	0
ecaub_novel-miR-562;ecaub_novel-mir-562	no	no	no	no	no	no	no	no	no	no	no	0	2.36	0	0	0	0	0	0	0	2.47	0.16	0	0	0	0	0	0	0	0	0	0	0	0	0	0	0	0	0	0	0	0	0	0	8.47	3	0.35	0.45	6.69
ecaub_novel-miR-563;ecaub_novel-mir-562	no	no	no	no	no	no	no	no	no	no	no	0	2.36	0	0	0	0	0	0	0	2.47	0.16	0	0	0	0	0	0	0	0	0	0	0	0	0	0	0	0	0	0	0	0	0	0	8.47	3	0.35	0.45	6.69
ecaub_novel-miR-562;ecaub_novel-mir-563	no	no	no	no	no	no	no	no	no	no	no	0	2.81	0	0	0	0	0	0	0	2.94	0.84	0	0	0	0	0	0	0	0	0	0	0	0	0	0	0	0	0	0	0	0	0	0	10.17	3	0.7	0.45	6.69
ecaub_novel-miR-563;ecaub_novel-mir-563	no	no	no	no	no	no	no	no	no	no	no	0	2.81	0	0	0	0	0	0	0	2.94	0.84	0	0	0	0	0	0	0	0	0	0	0	0	0	0	0	0	0	0	0	0	0	0	10.17	3	0.7	0.45	6.69
ecaub_novel-miR-564;ecaub_novel-mir-564	no	no	no	no	no	no	no	yes	no	no	no	4.24	0	0	48.07	2.08	0	3.45	1.45	5.18	0	0	0.13	0.07	12.53	0	0	0	10.54	85.6	0	0	0	9.44	0	0.92	0	0.08	4.27	0.29	7.11	8.14	4.16	0	0	0	0	0	0
ecaub_novel-miR-566;ecaub_novel-mir-566	no	no	no	no	no	no	no	no	no	no	no	1.28	0	0	5.21	0.07	0.4	2.18	0.63	0.82	0	0	1.36	1.34	1.14	0	0	0	8.78	1.63	0.36	0	0.83	2	2.54	2	0.29	1.13	0.47	0.66	1.02	0.79	0	0.13	0	0	0	0	0
ecaub_novel-miR-568;ecaub_novel-mir-568	no	no	no	no	no	no	no	no	no	no	yes	11.51	0	9.99	23.42	8.37	10.81	24.24	9.05	12.83	0	0	12.43	10.94	11.17	0	0	9.99	5.27	41.58	6.94	16.72	8.76	24.61	8.08	40.04	6.37	6.54	14.25	8.92	18.8	10.76	10.53	6.22	0	0	0	0	0
ecaub_novel-miR-569;ecaub_novel-mir-569	no	no	no	no	no	no	no	no	no	no	no	7.77	0	6.46	0	6.39	1.96	0.92	1.45	2.11	0	0	3.5	2.05	17.77	0	0	6.46	0	0	0.89	3.8	1.2	1.72	0.46	0.58	0.29	0.98	3.09	0.37	2.03	3.94	10.53	2.25	0	0	0	0	0
ecaub_novel-miR-57;ecaub_novel-mir-57	no	no	no	no	no	no	no	no	no	no	no	6.3	0	2.94	0	12.79	1.01	0.67	0.55	1.2	0	0	0.06	0.14	18.68	0	0	2.94	0	0	0	3.04	0	2	0	0	0	0	1.66	0	2.03	1.58	25.46	0.13	0	0	0	0	0
ecaub_novel-miR-570;ecaub_novel-mir-570	no	no	no	no	no	no	no	no	no	no	no	1.92	0	2.35	6.52	4.55	2.59	7.66	2.32	5.55	0	0	0.78	1.34	3.65	0	0	2.35	0	13.04	5.34	1.52	0.92	5.44	1.62	15.93	1.22	3.61	2.14	5.41	9.65	1.58	6.85	2.25	0	0	0	0	0
ecaub_novel-miR-571;ecaub_novel-mir-571	no	no	no	no	no	no	no	no	no	no	no	1.53	0	0	0	1.15	1.23	0	1.49	1.89	0	0	0.84	1.69	2.05	0	0	0	0	0	1.07	1.9	0.74	0	0	0	1.09	1.73	1.66	2.56	1.52	1.58	1.71	0.6	0	0	0	0	0
ecaub_novel-miR-572;ecaub_novel-mir-572	no	no	no	no	no	no	no	no	yes	no	no	35.71	0	11.16	0.41	33.06	2.88	1.7	1.05	5.35	0	0	0	0.71	106.41	0	0	11.16	0	0.82	0.18	8.36	0.09	3.43	0	1.67	0	0.3	2.85	0.51	6.35	9.19	62.42	3.71	0	0	0	0	0
ecaub_novel-miR-573;ecaub_novel-mir-573	no	no	no	no	no	no	no	no	yes	no	no	3.55	0	48.18	47.94	4.2	10.62	0.6	6.24	12.14	0	0	1.88	0.56	8.2	0	0	48.18	7.02	88.86	1.6	28.89	1.38	1.72	0	0.08	0.67	0.23	17.81	0.29	19.05	17.07	8.08	0.33	0	0	0	0	0
ecaub_novel-miR-575;ecaub_novel-mir-575	yes	no	no	no	no	no	no	yes	yes	yes	no	1.69	30.08	15.86	207.15	1.23	4.36	6.21	1.64	3.69	28.35	72.81	0.32	0.42	4.33	84.46	51.72	15.86	389.84	24.46	5.69	0	7.37	5.72	7.5	5.42	0.42	3.31	1.19	5.12	2.54	3.41	2.2	0.26	50.83	26.26	31.7	27.2	21.27
ecaub_novel-miR-576;ecaub_novel-mir-576	no	no	no	no	no	no	no	no	no	no	no	0.81	0	7.05	80.4	1.6	1.06	1.09	1.74	2.05	0	0	0	0.14	2.28	0	0	7.05	151.02	9.78	0.71	2.28	0.18	2.86	0.23	0.17	0	0	5.22	0	4.06	2.1	2.94	0.26	0	0	0	0	0
ecaub_novel-miR-578;ecaub_novel-mir-576	no	no	no	no	no	no	no	no	no	no	no	0.81	0	7.05	80.4	1.6	1.06	1.09	1.74	2.05	0	0	0	0.14	2.28	0	0	7.05	151.02	9.78	0.71	2.28	0.18	2.86	0.23	0.17	0	0	5.22	0	4.06	2.1	2.94	0.26	0	0	0	0	0
ecaub_novel-miR-577;ecaub_novel-mir-577	no	no	no	no	no	no	no	no	no	yes	no	0.02	8.83	0	0.41	0.12	0.28	0	0	0	0.5	0.84	0	0.07	0	217.17	166.91	0	0	0.82	0	0.38	0.46	0	0	0	0	0	0	0	0	0	0.24	0	0	0	0.35	0	0
ecaub_novel-miR-576;ecaub_novel-mir-578	no	no	no	no	no	no	no	no	no	no	no	0.81	0	7.05	80.4	1.6	1.06	1.09	1.74	2.05	0	0	0	0.14	2.28	0	0	7.05	151.02	9.78	0.71	2.28	0.18	2.86	0.23	0.17	0	0	5.22	0	4.06	2.1	2.94	0.26	0	0	0	0	0
ecaub_novel-miR-578;ecaub_novel-mir-578	no	no	no	no	no	no	no	no	no	no	no	0.81	0	7.05	80.4	1.6	1.06	1.09	1.74	2.05	0	0	0	0.14	2.28	0	0	7.05	151.02	9.78	0.71	2.28	0.18	2.86	0.23	0.17	0	0	5.22	0	4.06	2.1	2.94	0.26	0	0	0	0	0
ecaub_novel-miR-579;ecaub_novel-mir-579	no	no	no	no	no	no	no	no	no	no	no	0	3.72	0	0	0.12	0.69	0.37	0.16	0.45	3.79	7.48	0	0	0	4.02	0	0	0	0	0.36	1.52	0.18	0.57	0.46	0.08	0.17	0.3	0	0.29	0	1.05	0.24	0	22.03	3	5.43	9.52	0
ecaub_novel-miR-58;ecaub_novel-mir-58	no	no	no	no	no	no	no	no	no	yes	no	0	2.72	0.59	0.88	0	0	0.03	0	0.02	0.61	0.37	0	0	0	66.36	31.74	0.59	1.76	0	0	0	0	0	0	0.08	0	0	0	0.07	0	0	0	0	0	0.75	0.35	0	0
ecaub_novel-miR-581;ecaub_novel-mir-581	no	no	no	no	no	no	no	no	yes	no	no	43	0.03	12.34	0.88	78.39	1.52	1.94	0.23	7.36	0	0	0.19	0.99	127.83	0	1.18	12.34	1.76	0	0	4.56	0	5.72	0	0.08	0	0.23	0.47	0.07	8.89	13.13	155.92	0.86	0	0	0	0	0
ecaub_novel-miR-582;ecaub_novel-mir-582	no	no	no	no	no	no	no	no	no	no	no	5.96	0	5.88	0	4.97	2.3	0.54	0.39	1.45	0	0	1.88	2.12	13.9	0	0	5.88	0	0	1.24	4.56	1.11	1.43	0.12	0.08	0.08	0.38	0.71	0.44	1.02	2.89	8.81	1.13	0	0	0	0	0
ecaub_novel-miR-584;ecaub_novel-mir-584	no	no	no	no	no	no	no	no	no	no	no	1.02	0	0	2.1	0.94	3.09	4.34	1.74	1.76	0	0	1.55	1.06	0.46	0	0	0	1.76	2.45	1.96	4.18	3.13	3.43	4.85	4.75	0.71	3.08	1.42	1.68	2.29	1.31	1.22	0.66	0	0	0	0	0
ecaub_novel-miR-585;ecaub_novel-mir-585	no	no	no	no	no	no	no	no	no	no	no	1.81	0	4.11	3.26	1.13	4.37	11.62	1.84	2.53	0	0	1.81	1.34	2.28	0	0	4.11	0	6.52	7.11	3.04	2.95	7.15	9.34	18.35	0.84	2.56	2.14	2.19	3.3	2.1	0.73	1.52	0	0	0	0	0
ecaub_novel-miR-586;ecaub_novel-mir-586	no	no	no	no	no	no	no	no	no	no	no	0	1.8	0	0	0	0	0	0	0	1.89	0	0	0	0	0	0	0	0	0	0	0	0	0	0	0	0	0	0	0	0	0	0	0	0	0	1.05	4.08	0
ecaub_novel-miR-587;ecaub_novel-mir-587	no	no	no	no	no	no	no	no	no	no	no	1.37	0	7.64	9.38	0.1	3.3	1.45	1.26	1.51	0	0	2.2	0.99	0.91	0	0	7.64	0	18.75	1.6	6.46	1.84	0	0	4.34	1.13	0.75	1.9	2.71	0.76	1.05	0	0.2	0	0	0	0	0
ecaub_novel-miR-588;ecaub_novel-mir-588	no	no	yes	no	no	yes	yes	no	no	no	yes	17.17	0	2.94	7.43	40.67	39.33	6.05	20.1	25.6	0	0	12.88	10.16	28.48	0	0	2.94	14.05	0.82	40.55	61.95	15.49	3.15	5.65	9.34	8.05	33.97	18.29	18.87	41.65	16.28	48.71	32.63	0	0	0	0	0
ecaub_novel-miR-589;ecaub_novel-mir-589	no	no	no	no	yes	yes	no	yes	no	no	yes	17.47	0.04	2.94	24.55	22.12	30.23	20.56	12.64	14.4	0	0	17.67	11.71	23.01	2.01	0	2.94	36.88	12.23	29.17	44.47	17.05	31.76	10.73	19.19	11.49	2.93	23.51	12.58	2.79	27.83	39.41	4.83	0	0	0	0	0
ecaub_novel-miR-59;ecaub_novel-mir-59	no	no	no	no	no	no	no	no	yes	no	no	0.85	0	46.42	51.33	0.66	4.85	1.25	1.09	2.71	0	0	0.52	0.21	1.82	0	0	46.42	101.85	0.82	1.24	7.22	6.08	2.86	0.23	0.67	0.55	0.6	2.14	0.59	2.03	5.51	0.98	0.33	0	0	0	0	0
ecaub_novel-miR-592;ecaub_novel-mir-592	no	no	no	no	no	no	no	no	no	no	no	0.87	0	0	0	5.96	7.6	0.03	1.44	3.19	0	0	0	0.78	1.82	0	0	0	0	0	0	22.8	0	0	0	0.08	0.8	2.1	1.42	4.68	3.3	1.58	10.53	1.39	0	0	0	0	0
ecaub_novel-miR-593;ecaub_novel-mir-593	no	no	no	no	no	no	no	no	no	no	no	0.68	0	1.76	101.66	1.57	0.8	0.57	0.15	2.48	0	0	0.06	0.14	1.82	0	0	1.76	198.43	4.89	1.24	1.14	0	1.43	0.12	0.17	0	0.23	0.24	0.51	4.83	2.1	2.94	0.2	0	0	0	0	0
ecaub_novel-miR-594;ecaub_novel-mir-594	no	no	no	no	no	no	no	no	no	no	no	0.07	0	0	15.96	0.22	2.47	1.25	2.4	2.11	0	0	0.13	0.07	0	0	0	0	1.76	30.17	1.42	3.42	2.58	0.86	0.81	2.09	0.42	5.11	1.66	1.39	1.78	3.15	0.24	0.2	0	0	0	0	0
ecaub_novel-miR-595;ecaub_novel-mir-595	no	no	no	no	no	no	no	no	yes	no	no	0.62	1.04	46.42	16.68	0.31	11.33	3.98	3.19	2.22	1.09	2.52	0.39	0.56	0.91	0	0	46.42	33.37	0	4.62	16.72	12.63	2.58	6.69	2.67	0.59	3.53	5.46	2.78	1.52	2.36	0.49	0.13	0	6	0.7	1.81	0
ecaub_novel-miR-685;ecaub_novel-mir-595	no	no	no	no	no	no	no	no	yes	no	no	0.62	1.04	46.42	16.68	0.31	11.33	3.98	3.19	2.22	1.09	2.52	0.39	0.56	0.91	0	0	46.42	33.37	0	4.62	16.72	12.63	2.58	6.69	2.67	0.59	3.53	5.46	2.78	1.52	2.36	0.49	0.13	0	6	0.7	1.81	0
ecaub_novel-miR-6;ecaub_novel-mir-6	no	no	no	no	no	no	no	no	no	no	no	0.28	0.43	1.18	9.75	0.53	1.98	0.61	0.78	0.67	0.11	0	0.26	0.35	0.23	8.04	7.05	1.18	10.54	8.97	2.67	1.52	1.75	0.86	0.46	0.5	0.71	0.68	0.95	0.44	0.25	1.31	0.73	0.33	0	0	0	0	0
ecaub_novel-miR-60;ecaub_novel-mir-60	no	no	no	no	no	no	no	no	no	no	no	0	2.47	0	0	0	0	0	0	0	2.44	4.97	0	0	0	4.02	2.35	0	0	0	0	0	0	0	0	0	0	0	0	0	0	0	0	0	0	15.75	0.7	5.44	0.61
ecaub_novel-miR-600;ecaub_novel-mir-600	no	no	yes	no	yes	no	yes	yes	yes	yes	no	23.48	0.49	139.25	826.18	68.95	10.9	286.79	6.3	89.88	0	0	9.9	14.75	45.8	12.07	10.58	139.25	1274.89	377.47	16.54	13.3	2.86	285.25	388.09	187.03	1.76	12.63	4.51	11.48	223.51	34.66	96.2	41.7	0	0	0	0	0
ecaub_novel-miR-604;ecaub_novel-mir-604	no	no	no	no	no	no	no	yes	no	no	no	0.48	0	0	15.18	0	1.28	4.83	0.36	0.4	0	0	0.26	0.28	0.91	0	0	0	14.05	16.31	2.13	1.52	0.18	4.29	2.77	7.42	0.29	0.3	0.47	0.15	0	1.05	0	0	0	0	0	0	0
ecaub_novel-miR-606;ecaub_novel-mir-606	no	no	no	no	yes	no	no	yes	no	no	no	1.27	0.09	0	14.02	0.78	5.38	24.98	0.78	3.08	0	0	0.71	1.06	2.05	4.02	0	0	15.8	12.23	6.58	5.32	4.24	37.77	22.15	15.02	0.08	2.25	0	1.97	2.29	4.99	1.22	0.33	0	0	0	0	0
ecaub_novel-miR-607;ecaub_novel-mir-607	no	no	no	no	no	no	no	no	no	no	no	0.1	0.09	0	2.98	0.07	2.63	13.67	0.57	0.88	0.01	0	0.06	0	0.23	0	3.53	0	3.51	2.45	2.85	1.9	3.13	11.44	24.23	5.34	0.13	1.58	0	0.8	0.25	1.58	0	0.13	0	0	0	0	0
ecaub_novel-miR-61;ecaub_novel-mir-61	no	no	no	no	no	no	no	no	no	no	no	1.64	0	1.18	29.54	1.24	6.05	1.34	2.07	2.33	0	0	0.84	1.34	2.73	0	0	1.18	50.93	8.15	5.51	9.88	2.77	2.58	0.35	1.08	0.21	1.5	4.51	0.8	3.05	3.15	1.96	0.53	0	0	0	0	0
ecaub_novel-miR-611;ecaub_novel-mir-611	no	no	no	no	no	no	no	yes	yes	no	no	5.56	0.04	24.68	23.61	7.56	6.96	2.68	2.67	5.55	0	0	1.42	5.93	9.34	2.01	0	24.68	33.37	13.86	6.58	6.84	7.47	0.86	0.92	6.26	1.09	3.83	3.09	4.02	7.11	5.51	11.01	4.1	0	0	0	0	0
ecaub_novel-miR-612;ecaub_novel-mir-612	no	no	no	no	no	no	no	no	no	no	no	0.49	0	6.46	5.68	1.3	1.65	1.12	0.52	0.78	0	0	0.39	0.64	0.46	0	0	6.46	10.54	0.82	1.42	1.14	2.4	0.86	0.92	1.58	0.08	0.75	0.71	0.8	0.76	0.79	1.47	1.13	0	0	0	0	0
ecaub_novel-miR-616;ecaub_novel-mir-616	no	no	no	no	no	no	no	no	no	yes	no	0.38	0.66	1.18	0	1.15	1.18	0	0.66	0.77	0	0	0	1.13	0	14.08	16.46	1.18	0	0	1.78	0	1.75	0	0	0	0.17	1.58	0.24	0.51	1.02	0.79	0.98	1.32	0	0	0	0	0
ecaub_novel-miR-617;ecaub_novel-mir-617	no	no	no	no	no	no	no	no	yes	no	no	2.88	0	12.34	2.63	3.63	14.74	3.99	5.62	7.46	0	0	0.45	0.21	7.98	0	0	12.34	5.27	0	4.27	35.35	4.61	10.59	1.04	0.33	0.46	4.06	12.35	2.05	12.45	7.88	6.85	0.4	0	0	0	0	0
ecaub_novel-miR-62;ecaub_novel-mir-62	no	no	no	no	no	no	no	yes	no	no	no	0.5	0.03	4.11	28.82	1.23	6.32	2.24	2.72	1.76	0	0	0.84	0.21	0.46	0	1.18	4.11	42.15	15.49	6.05	6.84	6.08	3.15	1.73	1.84	1.26	4.06	2.85	1.39	1.52	2.36	1.47	0.99	0	0	0	0	0
ecaub_novel-miR-620;ecaub_novel-mir-620	no	no	no	no	no	no	no	no	no	no	no	1.5	0	6.46	0	3.28	8.5	1.88	2.94	4.32	0	0	0.19	0.21	4.1	0	0	6.46	0	0	0.53	23.95	1.01	5.15	0.23	0.25	0.13	0.15	8.55	0.15	8.89	3.94	6.36	0.2	0	0	0	0	0
ecaub_novel-miR-623;ecaub_novel-mir-623	no	no	no	no	no	no	no	yes	no	no	no	0.9	0.03	1.18	66.29	0.53	2.98	2.31	3.62	2.81	0	0	0.84	0.71	1.14	0	1.18	1.18	121.17	11.41	4.8	2.28	1.84	4.01	1.85	1.08	1.13	3.08	6.65	1.76	4.06	2.63	0.73	0.33	0	0	0	0	0
ecaub_novel-miR-624;ecaub_novel-mir-624	no	no	no	no	no	yes	no	no	yes	no	no	3.45	0	65.22	7.53	4.31	18.01	24.15	13.95	9.25	0	0	2.59	0.71	7.06	0	0	65.22	5.27	9.78	11.74	26.99	15.3	49.78	15	7.67	3.86	13.3	24.7	2.85	16.76	8.14	2.94	5.69	0	0	0	0	0
ecaub_novel-miR-627;ecaub_novel-mir-627	no	no	no	no	no	no	no	no	no	no	no	0.54	0.03	5.29	6.58	0.91	1.92	1.26	0.73	2.56	0.03	0.84	0.26	0.21	1.14	0	0	5.29	1.76	11.41	1.24	2.66	1.84	0.57	0.12	3.09	0.42	0.83	0.95	3.29	2.54	1.84	1.22	0.6	0	0	0	0	0
ecaub_novel-miR-628;ecaub_novel-mir-628	no	no	yes	no	no	yes	yes	no	yes	no	no	7.74	0.33	21.15	4.08	23.97	95.32	33.44	16.04	30.01	0	0	4.79	13.41	5.01	8.04	7.05	21.15	0	8.15	21.7	110.22	154.04	55.22	39.69	5.42	8.05	16.08	23.98	31.88	19.81	38.33	27.41	20.52	0	0	0	0	0
ecaub_novel-miR-629;ecaub_novel-mir-629	no	no	yes	yes	yes	yes	no	no	yes	no	no	8.11	0	16.45	70.93	6.99	58.14	39.79	64.58	54.06	0	0	9.71	7.34	7.29	0	0	16.45	0	141.86	33.08	102.62	38.72	65.52	25.73	28.11	34.84	64.86	94.04	28.96	27.94	105.28	12.73	1.26	0	0	0	0	0
ecaub_novel-miR-63;ecaub_novel-mir-63	no	no	no	no	no	no	no	no	yes	yes	no	0.73	2.04	12.93	0	0.26	0.3	0.57	0.26	1.09	0.84	0	0.13	0.71	1.37	40.22	16.46	12.93	0	0	0.36	0	0.55	1.14	0.23	0.33	0	0.3	0.47	0.15	1.02	2.1	0	0.53	0	0	0	0	0
ecaub_novel-miR-64;ecaub_novel-mir-63	no	no	no	no	no	no	no	no	yes	yes	no	0.73	2.04	12.93	0	0.26	0.3	0.57	0.26	1.09	0.84	0	0.13	0.71	1.37	40.22	16.46	12.93	0	0	0.36	0	0.55	1.14	0.23	0.33	0	0.3	0.47	0.15	1.02	2.1	0	0.53	0	0	0	0	0
ecaub_novel-miR-631;ecaub_novel-mir-631	no	no	no	no	no	no	no	no	no	no	no	3.63	0	3.53	2.04	4.28	2.17	5.04	0.05	0.27	0	0	3.62	2.47	4.79	0	0	3.53	0	4.08	2.13	1.52	2.86	3.15	1.04	10.93	0.08	0.08	0	0.8	0	0	5.39	3.18	0	0	0	0	0
ecaub_novel-miR-633;ecaub_novel-mir-633	no	no	no	no	no	no	no	no	no	no	no	1.77	0	0	0	2.12	1.62	0.27	0.99	1.36	0	0	3.17	1.91	0.23	0	0	0	0	0	1.42	1.14	2.3	0	0.23	0.58	1.72	0.53	0.71	0.73	2.03	1.31	2.45	1.79	0	0	0	0	0
ecaub_novel-miR-634;ecaub_novel-mir-634	no	no	no	no	no	no	no	yes	no	no	no	2.38	0	5.88	106.9	2.5	10.2	2.19	6.82	8.18	0	0	0.58	0.85	5.7	0	0	5.88	151.02	62.78	2.67	24.71	3.23	5.15	0.35	1.08	2.81	2.93	14.72	5.7	9.91	8.93	4.41	0.6	0	0	0	0	0
ecaub_novel-miR-635;ecaub_novel-mir-635	no	no	no	no	no	no	no	no	no	no	no	0	0.5	0	0	0	0	0	0	0	0.52	0	0	0	0	0	0	0	0	0	0	0	0	0	0	0	0	0	0	0	0	0	0	0	0	0	0	1.36	0
ecaub_novel-miR-636;ecaub_novel-mir-636	no	no	no	no	no	no	no	no	no	no	no	2.17	0	0	0	3.4	0	0.83	0.04	1.34	0	0	1.75	1.34	3.42	0	0	0	0	0	0	0	0	1.72	0.12	0.67	0.04	0.08	0	0.95	2.03	1.05	5.14	1.65	0	0	0	0	0
ecaub_novel-miR-637;ecaub_novel-mir-637	no	no	no	no	no	no	no	no	no	no	no	0.9	0	3.53	1.76	0.98	1.84	0.38	0.74	2.47	0	0	0.13	0.28	2.28	0	0	3.53	3.51	0	0	5.32	0.18	1.14	0	0	0	0.08	2.14	0	5.84	1.58	1.96	0	0	0	0	0	0
ecaub_novel-miR-638;ecaub_novel-mir-638	no	no	no	no	no	no	no	no	no	no	no	2.18	0	0	0	1.9	2.78	0.08	1.11	1.64	0	0	1.42	3.74	1.37	0	0	0	0	0	3.73	2.66	1.94	0	0.23	0	1.47	0.68	1.19	3.36	0.76	0.79	2.2	1.59	0	0	0	0	0
ecaub_novel-miR-639;ecaub_novel-mir-639	no	no	no	no	no	no	no	no	no	no	no	0	1.55	0	0	0.03	0.03	0	0.08	0.09	1.23	0.21	0	0	0	10.05	7.05	0	0	0	0	0	0.09	0	0	0	0.08	0.15	0	0	0	0.26	0	0.07	1.69	3	0	0	1.82
ecaub_novel-miR-63;ecaub_novel-mir-64	no	no	no	no	no	no	no	no	yes	yes	no	0.73	2.04	12.93	0	0.26	0.3	0.57	0.26	1.09	0.84	0	0.13	0.71	1.37	40.22	16.46	12.93	0	0	0.36	0	0.55	1.14	0.23	0.33	0	0.3	0.47	0.15	1.02	2.1	0	0.53	0	0	0	0	0
ecaub_novel-miR-64;ecaub_novel-mir-64	no	no	no	no	no	no	no	no	yes	yes	no	0.73	2.04	12.93	0	0.26	0.3	0.57	0.26	1.09	0.84	0	0.13	0.71	1.37	40.22	16.46	12.93	0	0	0.36	0	0.55	1.14	0.23	0.33	0	0.3	0.47	0.15	1.02	2.1	0	0.53	0	0	0	0	0
ecaub_novel-miR-642;ecaub_novel-mir-642	no	no	no	no	no	no	no	no	no	no	no	8.33	0	0	0	8.79	4.41	0.2	6.76	7.77	0	0	11.26	9.17	4.56	0	0	0	0	0	5.69	2.66	4.89	0	0.35	0.25	5.74	12.4	2.14	8.7	10.41	4.2	6.85	10.72	0	0	0	0	0
ecaub_novel-miR-645;ecaub_novel-mir-645	no	no	no	no	no	no	no	no	no	no	no	2.38	0	4.11	0	9.69	7.28	4.8	3.82	9.88	0	0	1.62	0.49	5.01	0	0	4.11	0	0	5.69	9.5	6.64	7.44	1.04	5.92	0.46	10.3	0.71	7.09	16.76	5.78	8.32	11.05	0	0	0	0	0
ecaub_novel-miR-646;ecaub_novel-mir-645	no	no	no	no	no	no	no	no	no	no	no	2.38	0	4.11	0	9.69	7.28	4.8	3.82	9.88	0	0	1.62	0.49	5.01	0	0	4.11	0	0	5.69	9.5	6.64	7.44	1.04	5.92	0.46	10.3	0.71	7.09	16.76	5.78	8.32	11.05	0	0	0	0	0
ecaub_novel-miR-645;ecaub_novel-mir-646	no	no	no	no	no	no	no	no	no	no	no	2.38	0	4.11	0	9.65	7.31	4.74	3.78	9.85	0	0	1.62	0.49	5.01	0	0	4.11	0	0	5.69	9.5	6.73	7.44	1.04	5.76	0.42	10.22	0.71	7.02	16.76	5.78	8.32	10.99	0	0	0	0	0
ecaub_novel-miR-646;ecaub_novel-mir-646	no	no	no	no	no	no	no	no	no	no	no	2.38	0	4.11	0	9.65	7.31	4.74	3.78	9.85	0	0	1.62	0.49	5.01	0	0	4.11	0	0	5.69	9.5	6.73	7.44	1.04	5.76	0.42	10.22	0.71	7.02	16.76	5.78	8.32	10.99	0	0	0	0	0
ecaub_novel-miR-648;ecaub_novel-mir-648	no	no	no	no	no	no	no	no	no	no	no	0	2.49	0	0	0	0	0	0	0	2.6	7.49	0	0	0	0	0	0	0	0	0	0	0	0	0	0	0	0	0	0	0	0	0	0	0	5.25	2.45	1.36	0
ecaub_novel-miR-649;ecaub_novel-mir-649	no	no	no	no	no	no	no	no	no	no	no	1.15	0	1.76	1.63	1.95	3.45	1.69	0.69	0.77	0	0	0.39	1.69	1.37	0	0	1.76	0	3.26	3.02	4.56	2.77	0.29	0.69	4.09	1.84	0	0.24	1.54	0	0.79	2.45	1.46	0	0	0	0	0
ecaub_novel-miR-65;ecaub_novel-mir-65	no	no	no	no	no	no	no	no	no	no	no	1.32	0	3.53	10.25	0.52	0.79	3.25	0.84	1.74	0	0	1.17	0.28	2.51	0	0	3.53	1.76	18.75	1.07	0.38	0.92	3.72	2.54	3.5	0.21	1.13	1.19	1.1	2.29	1.84	0.98	0.07	0	0	0	0	0
ecaub_novel-miR-650;ecaub_novel-mir-650	no	no	no	no	no	no	no	no	no	no	no	3.55	0	0	0	12.97	39.11	1.34	2.21	9.34	0	0	3.62	1.55	5.47	0	0	0	0	0	17.43	98.06	1.84	2.86	1.15	0	0.84	1.05	4.75	1.61	10.67	15.75	19.58	6.35	0	0	0	0	0
ecaub_novel-miR-651;ecaub_novel-mir-650	no	no	no	no	no	no	no	no	no	no	no	3.55	0	0	0	12.97	39.11	1.34	2.21	9.34	0	0	3.62	1.55	5.47	0	0	0	0	0	17.43	98.06	1.84	2.86	1.15	0	0.84	1.05	4.75	1.61	10.67	15.75	19.58	6.35	0	0	0	0	0
ecaub_novel-miR-650;ecaub_novel-mir-651	no	no	no	no	no	no	no	no	no	no	no	3.55	0	0	0	12.97	39.11	1.34	2.21	9.34	0	0	3.62	1.55	5.47	0	0	0	0	0	17.43	98.06	1.84	2.86	1.15	0	0.84	1.05	4.75	1.61	10.67	15.75	19.58	6.35	0	0	0	0	0
ecaub_novel-miR-651;ecaub_novel-mir-651	no	no	no	no	no	no	no	no	no	no	no	3.55	0	0	0	12.97	39.11	1.34	2.21	9.34	0	0	3.62	1.55	5.47	0	0	0	0	0	17.43	98.06	1.84	2.86	1.15	0	0.84	1.05	4.75	1.61	10.67	15.75	19.58	6.35	0	0	0	0	0
ecaub_novel-miR-652;ecaub_novel-mir-652	no	no	no	no	no	no	no	no	no	no	no	0	1.92	0	0	0	0	0	0	0	2	0	0	0	0	0	0	0	0	0	0	0	0	0	0	0	0	0	0	0	0	0	0	0	6.78	0	0	0	0
ecaub_novel-miR-656;ecaub_novel-mir-656	no	no	no	no	no	no	no	yes	no	no	no	1.06	0	8.81	46.5	0.49	4.37	1.84	2.86	5.22	0	0	0	0	3.19	0	0	8.81	80.78	12.23	0.18	12.92	0	5.44	0	0.08	0.04	0	8.55	0.07	5.33	10.24	0.98	0	0	0	0	0	0
ecaub_novel-miR-658;ecaub_novel-mir-658	no	no	no	no	no	yes	no	yes	no	no	no	6.77	0	9.99	86.52	3.71	22.71	6.46	8.18	6.76	0	0	7.51	4.37	8.43	0	0	9.99	151.02	22.01	31.83	23.57	12.72	4.29	4.5	10.59	7.21	10.45	6.89	9.65	3.81	6.83	1.47	5.96	0	0	0	0	0
ecaub_novel-miR-659;ecaub_novel-mir-659	no	no	no	no	no	no	no	no	no	no	no	0.12	0	8.23	7.18	0.37	0.92	1.46	0.44	1.68	0	0	0.06	0.07	0.23	0	0	8.23	7.02	7.34	0	2.66	0.09	3.72	0.23	0.42	0.13	0	1.19	0.15	2.54	2.36	0.73	0	0	0	0	0	0
ecaub_novel-miR-661;ecaub_novel-mir-661	no	no	no	no	no	no	no	no	no	no	no	1.94	0	2.35	14.74	2.6	0.12	0	0.4	2.14	0	0	0.13	0	5.7	0	0	2.35	1.76	27.72	0.36	0	0	0	0	0	0	0	1.19	0.15	1.02	5.25	5.14	0.07	0	0	0	0	0
ecaub_novel-miR-662;ecaub_novel-mir-662	no	no	yes	yes	no	yes	yes	no	no	no	yes	167.26	0	0	6.96	197.12	70.01	1.21	96.49	221.23	0	0	185.45	175.06	141.27	0	0	0	12.29	1.63	80.21	77.92	51.9	1.43	1.04	1.17	48.51	172.33	68.63	376.25	180.59	106.86	235.72	158.53	0	0	0	0	0
ecaub_novel-miR-664;ecaub_novel-mir-664	no	no	no	no	no	no	yes	no	yes	no	yes	64.97	0	26.44	1.69	49.91	14.67	14.56	9.97	17.52	0	0	26.34	31.61	136.94	0	0	26.44	1.76	1.63	9.6	25.85	8.57	18.03	4.96	20.69	3.65	12.48	13.77	6.29	13.72	32.56	68.78	31.04	0	0	0	0	0
ecaub_novel-miR-667;ecaub_novel-mir-667	no	no	no	no	no	no	no	no	no	no	no	5.41	0	0	0.41	9.15	2.08	0.1	7.3	9.16	0	0	1.81	2.12	12.3	0	0	0	0	0.82	1.42	3.42	1.38	0.29	0	0	2.39	9.54	9.97	5.63	14.22	7.61	16.64	1.65	0	0	0	0	0
ecaub_novel-miR-668;ecaub_novel-mir-668	no	no	no	no	no	no	no	no	no	no	no	2.8	0	0	0	4.18	2.25	0	2.72	2.23	0	0	1.42	3.32	3.65	0	0	0	0	0	2.31	3.04	1.38	0	0	0	5.49	1.73	0.95	3.07	1.27	2.36	7.1	1.26	0	0	0	0	0
ecaub_novel-miR-669;ecaub_novel-mir-669	no	no	no	no	no	no	no	yes	yes	no	no	13.15	0	12.93	30.29	17.2	10.41	4.46	64.07	38.81	0	0	0.91	0.71	37.82	0	0	12.93	49.17	11.41	1.78	28.89	0.55	13.16	0.23	0	1.34	0.9	189.98	0.29	59.43	56.71	34.27	0.13	0	0	0	0	0
ecaub_novel-miR-670;ecaub_novel-mir-670	no	no	no	no	no	no	no	no	no	no	no	0.22	0	0	6.18	0.1	4.37	11.43	1.67	0.92	0	0	0.06	0.14	0.46	0	0	0	1.76	10.6	3.73	8.74	0.65	24.03	7.84	2.42	0.25	1.2	3.56	0.15	0.51	2.1	0	0.2	0	0	0	0	0
ecaub_novel-miR-672;ecaub_novel-mir-672	no	no	no	no	no	no	no	yes	no	no	no	4.62	0.07	5.29	12.61	4.63	2.79	3.08	2.78	5.02	0	0	0.71	0.85	12.3	2.01	1.18	5.29	10.54	14.67	2.31	5.32	0.74	5.15	0.92	3.17	0.5	1.65	6.17	2.56	11.18	1.31	8.08	1.19	0	0	0	0	0
ecaub_novel-miR-673;ecaub_novel-mir-673	no	no	no	no	no	no	no	no	no	no	no	8.92	0	5.29	3.39	9.99	1.46	2.5	3.43	9.1	0	0	8.29	8.89	9.57	0	0	5.29	3.51	3.26	0.36	2.28	1.75	2	1.15	4.34	2.98	5.64	1.66	13.09	6.86	7.35	11.5	8.47	0	0	0	0	0
ecaub_novel-miR-676;ecaub_novel-mir-676	no	no	no	no	no	no	no	no	yes	no	no	0.58	0	11.16	1.76	5.03	5.88	1.48	1.09	0.45	0	0	1.23	0.28	0.23	0	0	11.16	3.51	0	4.98	7.6	5.07	0.57	0.46	3.42	1.76	0.08	1.42	1.1	0.25	0	6.61	3.44	0	0	0	0	0
ecaub_novel-miR-677;ecaub_novel-mir-677	no	no	no	no	no	no	no	no	no	no	no	1.55	0	0	0.41	2.25	3.65	0.8	1.88	3.93	0	0	0.65	0.14	3.87	0	0	0	0	0.82	6.4	4.18	0.37	2	0.23	0.17	0.59	0.3	4.75	0.66	4.57	6.56	4.16	0.33	0	0	0	0	0
ecaub_novel-miR-680;ecaub_novel-mir-680	no	no	yes	yes	yes	yes	yes	yes	yes	yes	yes	46.48	3.86	340.78	249.13	65.97	135.25	170.62	43.17	98.42	0	0	27.7	43.82	67.9	96.52	81.1	340.78	207.21	291.05	71.32	202.96	131.46	111.58	82.37	317.91	38.74	39.23	51.53	80.59	103.63	111.06	67.8	64.14	0	0	0	0	0
ecaub_novel-miR-683;ecaub_novel-mir-683	no	no	no	no	no	no	no	no	yes	no	no	2.05	0	13.51	1.76	3.55	13.01	3.91	4.85	8.85	0	0	0	0	6.15	0	0	13.51	3.51	0	0.18	38.77	0.09	11.73	0	0	0	0.08	14.49	0.07	16.51	9.98	7.1	0	0	0	0	0	0
ecaub_novel-miR-595;ecaub_novel-mir-685	no	no	no	no	no	no	no	no	yes	no	no	0.73	1.96	54.64	17.56	1.12	14.86	5.44	4.29	3.17	2.05	5.26	0.58	0.71	0.91	0	0	54.64	35.12	0	9.96	19.76	14.84	4.86	8.19	3.25	0.92	4.81	7.12	4.1	2.54	2.89	1.71	0.53	0	6	1.23	1.81	1.82
ecaub_novel-miR-685;ecaub_novel-mir-685	no	no	no	no	no	no	no	no	yes	no	no	0.73	1.96	54.64	17.56	1.12	14.86	5.44	4.29	3.17	2.05	5.26	0.58	0.71	0.91	0	0	54.64	35.12	0	9.96	19.76	14.84	4.86	8.19	3.25	0.92	4.81	7.12	4.1	2.54	2.89	1.71	0.53	0	6	1.23	1.81	1.82
ecaub_novel-miR-687;ecaub_novel-mir-687	no	no	no	no	no	yes	no	no	no	no	no	3.44	0	0	0.41	15.33	56.25	10.56	7.34	6.67	0	0	3.75	2.68	3.87	0	0	0	0	0.82	70.78	76.02	21.94	8.3	6.11	17.27	1.17	15.63	5.22	6.22	11.18	2.63	24.23	6.42	0	0	0	0	0
ecaub_novel-miR-688;ecaub_novel-mir-688	no	no	no	no	no	no	no	no	no	no	no	2.17	0	4.11	12.64	6.95	1.45	2.88	0.57	5.72	0	0	1.81	0.14	4.56	0	0	4.11	22.83	2.45	2.67	1.14	0.55	0.86	3.11	4.67	0.04	1.2	0.47	1.54	11.94	3.68	8.08	5.82	0	0	0	0	0
ecaub_novel-miR-689;ecaub_novel-mir-689	no	no	yes	no	yes	no	yes	yes	yes	no	yes	22.57	2.12	45.83	32.3	31.68	11.83	126.71	14.54	130.71	2.16	0.78	23.11	20.46	24.15	0	2.35	45.83	14.05	50.55	8.18	9.5	17.79	106.43	109.6	164.09	6.96	23.82	12.82	112.98	169.92	109.22	45.28	18.07	10.17	0	1.75	4.08	2.43
ecaub_novel-miR-691;ecaub_novel-mir-691	no	no	yes	yes	yes	yes	yes	yes	yes	yes	yes	3416.07	18.17	3626.91	52.59	2223.44	1030.1	747.74	1050.05	1542.33	0	0	987.83	2176.63	7083.75	291.57	544.22	3626.91	45.66	59.52	627.27	1888.24	574.79	1143.88	487.88	611.47	598.83	571.99	1979.33	324.25	613.13	3689.6	3022.74	1424.14	0	0	0	0	0
ecaub_novel-miR-693;ecaub_novel-mir-693	yes	no	no	no	no	no	no	no	no	no	no	0	18.71	0	0	0	0	0	0	0	19.56	80.73	0	0	0	0	0	0	0	0	0	0	0	0	0	0	0	0	0	0	0	0	0	0	15.25	27.76	3.15	11.79	4.86
ecaub_novel-miR-695;ecaub_novel-mir-695	no	no	no	no	no	no	no	no	no	no	no	0.3	0.03	5.88	85.33	0	0.47	1.05	0.73	1.28	0	0	0	0	0.91	0	1.18	5.88	163.31	7.34	0.18	1.14	0.09	3.15	0	0	0.04	0	2.14	0	2.79	1.05	0	0	0	0	0	0	0
ecaub_novel-miR-696;ecaub_novel-mir-696	no	no	no	no	no	no	no	no	no	no	no	3.66	0.02	1.18	0	5.66	2.61	1.01	1.19	4.92	0.02	0	3.43	4.59	2.96	0	0	1.18	0	0	4.27	1.9	1.66	0.57	0.46	2	1.26	1.35	0.95	1.97	10.16	2.63	6.36	4.96	0	0.75	0	0	0
ecaub_novel-miR-697;ecaub_novel-mir-697	no	no	no	no	no	yes	no	no	no	no	no	0.53	0	4.11	0	0.59	15.32	8.17	9.36	2.93	0	0	0.84	0.07	0.68	0	0	4.11	0	0	10.14	17.1	18.71	6.58	16.5	1.42	11.57	2.03	14.49	5.12	0.25	3.41	0.24	0.93	0	0	0	0	0
ecaub_novel-miR-698;ecaub_novel-mir-698	no	no	no	no	no	no	no	no	no	no	no	0	1.9	0	0.88	0	0	0	0	0	1.98	0	0	0	0	0	0	0	1.76	0	0	0	0	0	0	0	0	0	0	0	0	0	0	0	5.08	0	0	1.36	3.04
ecaub_novel-miR-701;ecaub_novel-mir-701	no	no	no	no	no	no	no	no	no	no	no	0.46	0.54	0.59	0.41	0.84	0.62	1.26	0.29	0.21	0.15	0	0.45	0.71	0.23	10.05	8.23	0.59	0	0.82	0.36	0.76	0.74	1.14	0.46	2.17	0.17	0.23	0.47	0.37	0	0.26	1.22	0.46	0	0	1.4	0	0
ecaub_novel-miR-702;ecaub_novel-mir-702	no	no	no	no	yes	no	no	no	yes	no	no	0.1	0	14.1	0	0.22	2.87	21.84	0.79	1.45	0	0	0	0.07	0.23	0	0	14.1	0	0	3.38	1.9	3.32	12.02	16.73	36.79	0.42	1.95	0	2.78	0.25	1.31	0.24	0.2	0	0	0	0	0
ecaub_novel-miR-703;ecaub_novel-mir-703	no	no	no	no	yes	no	no	no	yes	no	no	9.31	0	39.95	46.06	2.29	14.61	45.61	6.96	12.56	0	0	9.26	6.14	12.53	0	0	39.95	0	92.13	17.61	20.14	6.08	48.64	32.88	55.31	4.86	4.13	11.87	10.97	9.91	16.8	1.47	3.11	0	0	0	0	0
ecaub_novel-miR-706;ecaub_novel-mir-706	no	no	no	no	no	no	no	no	no	no	no	0.83	0	1.18	0	0.57	0.85	1.14	0.63	0.85	0	0	0.32	0.35	1.82	0	0	1.18	0	0	1.07	0.76	0.74	1.14	1.04	1.25	0.38	1.28	0.24	1.02	1.02	0.53	0.73	0.4	0	0	0	0	0
ecaub_novel-miR-708;ecaub_novel-mir-708	no	no	no	no	no	no	no	no	no	no	no	2.13	0	1.76	2.85	3.02	1.7	9.15	1.11	1.81	0	0	1.88	1.76	2.73	0	0	1.76	0	5.71	2.49	1.14	1.47	2.58	2.42	22.44	0.5	1.65	1.19	1.1	3.81	0.53	2.94	3.11	0	0	0	0	0
ecaub_novel-miR-709;ecaub_novel-mir-709	no	no	no	no	no	no	no	no	yes	no	no	29.64	0	21.74	0	28.98	4.08	3.29	2.51	9.93	0	0	2.33	2.96	83.63	0	0	21.74	0	0	0.71	9.88	1.66	8.58	0.69	0.58	0.17	1.65	5.7	1.17	8.13	20.48	56.3	1.65	0	0	0	0	0
ecaub_novel-miR-710;ecaub_novel-mir-710	no	no	yes	no	no	no	no	no	no	no	no	19.53	0	0	0	23.57	2.47	0.04	12.38	28.59	0	0	13.92	9.81	34.86	0	0	0	0	0	2.49	4.18	0.74	0	0.12	0	6.12	16.53	14.49	18.57	46.99	20.22	43.57	3.57	0	0	0	0	0
ecaub_novel-miR-711;ecaub_novel-mir-711	no	no	no	no	no	yes	no	no	no	no	no	2.18	0	5.29	0	2.85	17.19	8.46	7.64	7.91	0	0	2.59	0.99	2.96	0	0	5.29	0	0	12.27	28.51	10.79	11.16	5.88	8.34	6.54	7.36	9.02	4.97	11.94	6.83	3.18	2.52	0	0	0	0	0
ecaub_novel-miR-716;ecaub_novel-mir-716	no	no	no	no	no	no	no	yes	no	no	no	0.29	0	1.18	35.47	0.3	4.19	0.55	4.26	1.2	0	0	0.39	0.49	0	0	0	1.18	45.66	25.27	4.09	6.08	2.4	0.86	0.46	0.33	7.3	1.2	4.27	2.56	0	1.05	0	0.6	0	0	0	0	0
ecaub_novel-miR-717;ecaub_novel-mir-716	no	no	no	no	no	no	no	yes	no	no	no	0.29	0	1.18	35.47	0.3	4.19	0.55	4.26	1.2	0	0	0.39	0.49	0	0	0	1.18	45.66	25.27	4.09	6.08	2.4	0.86	0.46	0.33	7.3	1.2	4.27	2.56	0	1.05	0	0.6	0	0	0	0	0
ecaub_novel-miR-719;ecaub_novel-mir-719	no	no	no	no	no	no	no	no	no	no	no	0.98	0	0	6.52	1.33	6.04	4.56	1.79	3.67	0	0	1.17	0.64	1.14	0	0	0	0	13.04	6.05	6.46	5.62	7.44	1.15	5.09	0.34	3.38	1.66	3.8	4.06	3.15	2.2	0.46	0	0	0	0	0
ecaub_novel-miR-722;ecaub_novel-mir-722	no	no	no	no	no	no	no	no	no	no	no	1.97	0	5.88	1.63	0.93	0	10.16	0.65	3	0	0	2.72	0	3.19	0	0	5.88	0	3.26	0	0	0	4.01	21.46	5.01	0.59	0.9	0.47	2.19	1.02	5.78	0	1.85	0	0	0	0	0
ecaub_novel-miR-724;ecaub_novel-mir-724	no	no	no	no	no	no	no	no	no	no	no	1.96	0	0.59	0.88	2.91	1.78	2.44	2.79	3.35	0	0	1.94	0.07	3.87	0	0	0.59	1.76	0	1.42	1.9	2.03	0.57	1.15	5.59	1.55	4.21	2.61	4.39	3.05	2.63	4.16	1.65	0	0	0	0	0
ecaub_novel-miR-726;ecaub_novel-mir-726	no	no	yes	no	no	no	no	no	no	no	no	8.16	0	9.99	8.4	8.98	8.08	7.37	11.19	16.29	0	0	12.23	5.86	6.38	0	0	9.99	7.02	9.78	8.71	4.56	10.97	2.86	3.81	15.43	11.53	12.55	9.5	15.14	19.3	14.44	8.57	9.4	0	0	0	0	0
ecaub_novel-miR-728;ecaub_novel-mir-728	no	no	no	no	no	no	no	no	no	no	no	13.54	0	4.11	0.41	16.94	2.44	1.05	3.62	3.07	0	0	3.17	16.72	20.74	0	0	4.11	0	0.82	1.96	3.8	1.57	1.43	0.81	0.92	0.29	9.62	0.95	0.51	6.6	2.1	27.66	6.22	0	0	0	0	0
ecaub_novel-miR-730;ecaub_novel-mir-730	no	no	yes	no	yes	no	no	yes	no	no	no	13.51	0	6.46	22.55	11.14	12.11	27.03	18.52	27.48	0	0	18.19	8.68	13.67	0	0	6.46	26.34	18.75	4.98	3.04	28.3	35.19	30.8	15.1	7.59	19.01	28.97	13.6	21.84	47	21.3	0.99	0	0	0	0	0
ecaub_novel-miR-731;ecaub_novel-mir-731	no	no	no	no	no	no	no	no	no	no	no	3	0	0	0	1.35	1.2	0	1.03	2.88	0	0	1.23	2.54	5.24	0	0	0	0	0	1.42	1.9	0.28	0	0	0	0.71	1.2	1.19	2.27	5.59	0.79	2.69	0	0	0	0	0	0
ecaub_novel-miR-733;ecaub_novel-mir-733	no	no	yes	yes	no	yes	no	no	no	no	no	7.49	0	2.94	4.39	18.44	58.25	5.84	95.3	37.67	0	0	22.46	0	0	0	0	2.94	8.78	0	33.61	73.74	67.39	10.01	7.5	0	75.38	82.74	127.76	27.94	30.99	54.09	28.15	8.74	0	0	0	0	0
ecaub_novel-miR-736;ecaub_novel-mir-736	no	no	no	no	no	yes	no	no	no	no	no	1.13	0	7.05	0.82	0.5	27.73	5.43	5.4	5.42	0	0	1.29	0.28	1.82	0	0	7.05	0	1.63	22.94	23.57	36.69	0.29	0	16.02	2.05	0.38	13.77	1.02	7.62	7.61	0.73	0.26	0	0	0	0	0
ecaub_novel-miR-737;ecaub_novel-mir-737	no	no	no	no	no	no	no	no	no	no	no	0.93	0	0.59	1.22	0.94	2.54	0.65	0.41	1.31	0	0	1.36	0.28	1.14	0	0	0.59	0	2.45	1.6	3.8	2.21	0	0.12	1.84	0.38	0.38	0.47	0.8	1.02	2.1	1.22	0.66	0	0	0	0	0
ecaub_novel-miR-738;ecaub_novel-mir-738	no	no	no	no	no	no	no	no	no	no	no	4.51	0	4.11	9.22	2.87	3.29	8.17	3.79	7.35	0	0	5.89	4.45	3.19	0	0	4.11	7.02	11.41	0.18	0.38	9.31	6.87	1.04	16.6	3.35	3.98	4.04	6.36	10.16	5.51	4.16	1.59	0	0	0	0	0
ecaub_novel-miR-739;ecaub_novel-mir-739	no	no	no	no	no	no	no	no	no	no	no	2.85	0.03	5.29	1.63	4.23	1.65	11.56	0.54	5	0	0	0.19	0.14	8.2	0	1.18	5.29	0	3.26	0	4.94	0	33.19	0.23	1.25	0.13	0.08	1.42	0.15	11.43	3.41	8.32	0.13	0	0	0	0	0
ecaub_novel-miR-740;ecaub_novel-mir-739	no	no	no	no	no	no	no	no	no	no	no	2.85	0.03	5.29	1.63	4.23	1.65	11.56	0.54	5	0	0	0.19	0.14	8.2	0	1.18	5.29	0	3.26	0	4.94	0	33.19	0.23	1.25	0.13	0.08	1.42	0.15	11.43	3.41	8.32	0.13	0	0	0	0	0
ecaub_novel-miR-74;ecaub_novel-mir-74	no	no	yes	no	no	yes	no	no	yes	no	no	7.17	0.08	200.94	15.21	3	54.24	27.02	12.42	25.71	0.08	0	8.03	3.46	10.03	0	0	200.94	3.51	26.9	47.13	98.06	17.52	34.33	37.72	9.01	5.2	6.16	25.88	21.43	14.48	41.22	0.24	5.76	0	0	0	0	0
ecaub_novel-miR-739;ecaub_novel-mir-740	no	no	no	no	no	no	no	no	no	no	no	1.56	0.03	3.53	1.22	3.13	1.27	6.45	0.17	3.63	0	0	0.06	0.07	4.56	0	1.18	3.53	0	2.45	0	3.8	0	18.31	0.12	0.92	0.04	0	0.47	0.15	8.38	2.36	6.12	0.13	0	0	0	0	0
ecaub_novel-miR-740;ecaub_novel-mir-740	no	no	no	no	no	no	no	no	no	no	no	1.56	0.03	3.53	1.22	3.13	1.27	6.45	0.17	3.63	0	0	0.06	0.07	4.56	0	1.18	3.53	0	2.45	0	3.8	0	18.31	0.12	0.92	0.04	0	0.47	0.15	8.38	2.36	6.12	0.13	0	0	0	0	0
ecaub_novel-miR-741;ecaub_novel-mir-741	no	no	no	no	no	no	no	no	no	no	no	9.13	0	7.64	2.92	13.9	16.9	19.04	5.62	19.31	0	0	8.09	4.73	14.58	0	0	7.64	1.76	4.08	14.41	26.99	9.31	20.03	4.38	32.7	2.73	5.11	9.02	4.1	38.86	14.97	21.79	6.02	0	0	0	0	0
ecaub_novel-miR-742;ecaub_novel-mir-742	no	no	no	no	no	yes	no	yes	yes	no	no	4.27	0.04	130.43	166	10.01	15.31	2.54	40.17	10.9	0	0	5.96	4.8	2.05	2.01	0	130.43	14.05	317.96	11.74	21.28	12.91	6.01	1.27	0.33	42.26	5.11	73.14	3.8	23.11	5.78	12.48	7.55	0	0	0	0	0
ecaub_novel-miR-743;ecaub_novel-mir-743	no	no	no	no	no	no	no	no	no	no	no	0	2.14	0	0	0.12	0.74	0	0.12	0	2.24	1.49	0	0	0	0	0	0	0	0	0.71	0.76	0.74	0	0	0	0.04	0.08	0.24	0	0	0	0.24	0	0	3	2.28	3.17	1.22
ecaub_novel-miR-744;ecaub_novel-mir-744	no	no	no	no	no	no	no	yes	no	no	no	0.5	0	1.76	25.49	0.28	1.47	0.57	0.62	1.55	0	0	0.06	0.07	1.37	0	0	1.76	40.39	10.6	0.71	3.42	0.28	1.14	0.23	0.33	0.29	0.15	1.42	0.51	2.03	2.1	0.49	0.07	0	0	0	0	0
ecaub_novel-miR-746;ecaub_novel-mir-746	no	no	no	no	no	no	no	no	no	no	no	0.64	0	1.76	9.28	0.26	4.34	2.15	0.89	1.42	0	0	0.71	0.28	0.91	0	0	1.76	8.78	9.78	2.13	6.08	4.79	2.29	1.5	2.67	0.25	2.4	0	2.49	1.52	0.26	0	0.53	0	0	0	0	0
ecaub_novel-miR-747;ecaub_novel-mir-747	no	no	no	no	no	no	no	no	yes	no	no	2.32	0	14.69	0.41	1.15	15.71	18.37	8.78	10.78	0	0	2.46	1.55	2.96	0	0	14.69	0	0.82	11.56	30.41	5.16	41.49	9.46	4.17	2.31	6.24	17.81	2.85	12.7	16.8	0.98	1.32	0	0	0	0	0
ecaub_novel-miR-748;ecaub_novel-mir-748	no	no	no	no	no	no	no	no	no	no	no	2.61	0	0.59	2.16	2.16	1.87	2.88	0.4	1.45	0	0	1.55	1.27	5.01	0	0	0.59	3.51	0.82	0.53	3.8	1.29	3.15	1.15	4.34	0.13	0.83	0.24	1.54	2.54	0.26	2.94	1.39	0	0	0	0	0
ecaub_novel-miR-750;ecaub_novel-mir-750	yes	no	no	no	no	no	no	no	no	no	no	0.15	15.59	1.76	0	0.03	0.15	0.7	0.35	0.11	16.11	23.63	0	0	0.46	4.02	4.7	1.76	0	0	0.18	0	0.28	1.43	0.35	0.33	0.34	0	0.71	0.07	0.25	0	0	0.07	18.64	20.25	8.58	9.07	6.69
ecaub_novel-miR-751;ecaub_novel-mir-751	no	no	no	no	no	no	no	no	no	yes	no	0.08	33.85	1.18	0.41	0.12	0.91	0	0.06	0.02	26.55	2.03	0	0	0.23	225.22	163.38	1.18	0	0.82	0	1.9	0.83	0	0	0	0.04	0.15	0	0.07	0	0	0.24	0	116.9	30.01	3.68	3.63	20.06
ecaub_novel-miR-752;ecaub_novel-mir-752	no	no	no	no	no	no	no	no	no	no	no	0.95	0	1.76	0.82	2.74	2.29	0.68	0.3	1.03	0	0	0.19	0.14	2.51	0	0	1.76	0	1.63	0.71	5.7	0.46	1.72	0	0.33	0.04	0.15	0.71	0	2.03	1.05	5.14	0.33	0	0	0	0	0
ecaub_novel-miR-755;ecaub_novel-mir-755	no	no	no	no	no	no	no	no	no	no	no	3.15	0	0	0	1.79	1.69	0.04	2.78	3.15	0	0	5.57	2.75	1.14	0	0	0	0	0	0.71	0.76	3.6	0	0.12	0	3.27	4.36	0.71	6.36	2.29	0.79	0.73	2.85	0	0	0	0	0
ecaub_novel-miR-758;ecaub_novel-mir-758	no	no	no	no	no	yes	no	no	no	no	no	1.77	0	0	0	6.83	30.12	5.71	3.97	3.12	0	0	1.55	1.48	2.28	0	0	0	0	0	35.57	44.09	10.69	5.44	3.92	7.76	0.67	7.67	3.56	2.71	5.33	1.31	11.01	2.65	0	0	0	0	0
ecaub_novel-miR-760;ecaub_novel-mir-760	no	no	no	no	no	no	no	no	no	no	no	2.67	0	0	0	0.94	0.92	0.06	4.28	3.04	0	0	4.01	2.19	1.82	0	0	0	0	0	0.18	0.38	2.21	0	0	0.17	2.6	5.49	4.75	4.24	3.56	1.31	1.22	0.66	0	0	0	0	0
ecaub_novel-miR-762;ecaub_novel-mir-762	no	no	no	no	no	no	no	no	yes	no	no	0.64	0	29.96	5.02	0.34	0.9	1.62	0.61	1.2	0	0	0.65	0.35	0.91	0	0	29.96	3.51	6.52	1.78	0	0.92	1.14	1.38	2.34	0.5	0.38	0.95	1.54	0.76	1.31	0.49	0.2	0	0	0	0	0
ecaub_novel-miR-763;ecaub_novel-mir-763	no	no	no	no	no	no	no	no	no	no	no	0.98	0	1.76	0	1.01	5.77	7.2	2.79	3.55	0	0	0.78	0.35	1.82	0	0	1.76	0	0	6.76	7.22	3.32	6.87	5.65	9.09	1.68	3.83	2.85	1.9	5.08	3.68	1.22	0.79	0	0	0	0	0
ecaub_novel-miR-764;ecaub_novel-mir-764	no	no	no	no	no	no	no	no	no	no	no	1.12	0	4.11	6.93	0.25	1.45	2.66	0.72	1.51	0	0	0.26	0.35	2.73	0	0	4.11	0	13.86	1.6	2.66	0.09	3.43	2.31	2.25	0.67	0.3	1.19	0.66	1.78	2.1	0.24	0.26	0	0	0	0	0
ecaub_novel-miR-771;ecaub_novel-mir-771	no	no	yes	yes	yes	yes	yes	yes	yes	yes	yes	39.11	56.39	13565.8	380.87	25.39	92.28	1305.09	52.47	22.67	0	0	31.85	25.54	59.93	1266.84	1327.04	13565.8	528.57	233.17	71.67	137.59	67.57	1667.47	1853.82	393.99	49.81	17.13	90.48	11.48	13.46	43.06	20.07	30.71	0	0	0	0	0
ecaub_novel-miR-773;ecaub_novel-mir-773	no	no	no	no	no	no	no	no	no	no	no	8.58	0	0	0	18.31	4.09	0	4.19	14.88	0	0	6.28	5.57	13.9	0	0	0	0	0	1.78	9.12	1.38	0	0	0	2.6	4.28	5.7	8.92	23.11	12.6	31.33	5.3	0	0	0	0	0
ecaub_novel-miR-774;ecaub_novel-mir-774	no	no	no	no	no	no	no	no	no	no	no	19.71	0	0	1.29	39.86	4.57	0	6.99	31.4	0	0	9	3.88	46.26	0	0	0	1.76	0.82	0.53	12.16	1.01	0	0	0	1.13	2.03	17.81	4.31	52.07	37.81	71.72	8.01	0	0	0	0	0
ecaub_novel-miR-775;ecaub_novel-mir-775	no	no	no	no	no	no	no	no	yes	no	no	3.04	0	22.91	0	0.68	2.53	0.95	10.1	7.1	0	0	0.91	0	8.2	0	0	22.91	0	0	0	7.6	0	2.86	0	0	1.43	0.15	28.73	0.07	1.52	19.69	1.22	0.13	0	0	0	0	0
ecaub_novel-miR-779;ecaub_novel-mir-779	no	no	no	no	no	no	no	no	no	no	no	1.3	0	0.59	0.82	1.28	1.84	2.07	1.03	0.91	0	0	1.29	0.56	2.05	0	0	0.59	0	1.63	1.6	1.52	2.4	2.29	1.85	2.09	1.01	1.13	0.95	0.95	1.78	0	1.96	0.6	0	0	0	0	0
ecaub_novel-miR-78;ecaub_novel-mir-78	no	no	yes	no	no	no	no	no	no	no	yes	17.2	0	0	0	10.01	9.74	0.12	4.88	23.27	0	0	13.27	11.22	27.12	0	0	0	0	0	0.53	25.47	3.23	0.29	0	0.08	3.06	3.76	7.84	11.85	17.02	40.96	18.36	1.65	0	0	0	0	0
ecaub_novel-miR-780;ecaub_novel-mir-780	no	no	no	no	no	no	no	yes	no	no	no	1.11	0.04	9.4	48.82	1.51	3.4	2.13	1.12	2.57	0	0	1.88	0.78	0.68	2.01	0	9.4	54.44	43.21	2.13	4.94	3.13	2.29	1.85	2.25	0.67	1.5	1.19	1.24	2.79	3.68	1.96	1.06	0	0	0	0	0
ecaub_novel-miR-781;ecaub_novel-mir-781	no	no	no	no	no	no	yes	no	yes	no	yes	19.28	0	12.34	0	14.31	6.44	3.73	4.26	5.72	0	0	15.79	11.29	30.76	0	0	12.34	0	0	5.87	8.74	4.7	5.72	1.38	4.09	2.56	5.94	4.27	3.36	3.81	9.98	15.91	12.71	0	0	0	0	0
ecaub_novel-miR-785;ecaub_novel-mir-785	no	no	no	no	no	no	no	no	no	yes	no	0	4.49	0	0	0	0	0	0	0	4.09	0.16	0	0	0	12.07	14.1	0	0	0	0	0	0	0	0	0	0	0	0	0	0	0	0	0	30.5	6.75	0.88	1.36	4.86
ecaub_novel-miR-787;ecaub_novel-mir-787	no	no	no	no	no	no	no	no	no	no	no	0	0.58	0	0	0	0	0	0	0	0.58	0.63	0	0	0	0	1.18	0	0	0	0	0	0	0	0	0	0	0	0	0	0	0	0	0	3.39	0	0	0	0
ecaub_novel-miR-788;ecaub_novel-mir-788	no	no	no	no	no	no	no	no	no	no	no	2.45	0	0	3.51	2.85	6.31	5.3	1.9	0.18	0	0	2.52	0.28	4.56	0	0	0	7.02	0	9.07	5.7	4.15	0	1.96	13.93	2.31	0.08	3.32	0.29	0.25	0	4.65	1.06	0	0	0	0	0
ecaub_novel-miR-789;ecaub_novel-mir-789	no	no	no	no	no	no	no	yes	yes	yes	no	0.05	0.58	26.44	667.43	0.24	1.42	1.05	1.03	0.35	0	0	0.06	0.07	0	10.05	16.46	26.44	186.14	1148.72	0	4.18	0.09	3.15	0	0	0	0	3.09	0	0.25	0.79	0.49	0	0	0	0	0	0
ecaub_novel-miR-79;ecaub_novel-mir-79	yes	yes	no	no	no	no	no	no	no	no	no	0.33	115.3	0	69.93	0	0.22	3.02	0.84	1.57	119.09	370.2	0.45	0.07	0.46	4.02	59.95	0	131.7	8.15	0.18	0.38	0.09	2	5.88	1.17	0.17	0.23	2.14	0.8	1.27	2.63	0	0	321.91	184.54	69.87	53.49	54.7
ecaub_novel-miR-790;ecaub_novel-mir-790	no	no	no	no	no	no	no	no	no	no	no	0	1.37	0	0	0	0	0	0	0	1.44	0	0	0	0	0	0	0	0	0	0	0	0	0	0	0	0	0	0	0	0	0	0	0	6.78	0	0.7	0.45	0
ecaub_novel-miR-791;ecaub_novel-mir-791	no	no	no	no	no	no	no	no	no	yes	no	1.96	0.85	5.88	12.98	2.84	2.2	0.11	0.85	1.69	0	0	2.59	0.56	2.73	20.11	18.81	5.88	21.07	4.89	1.42	0.76	4.42	0	0	0.33	1.59	0	0.95	0.88	0	4.2	3.43	2.25	0	0	0	0	0
ecaub_novel-miR-792;ecaub_novel-mir-791	no	no	no	no	no	no	no	no	no	yes	no	1.96	0.85	5.88	12.98	2.84	2.2	0.11	0.85	1.69	0	0	2.59	0.56	2.73	20.11	18.81	5.88	21.07	4.89	1.42	0.76	4.42	0	0	0.33	1.59	0	0.95	0.88	0	4.2	3.43	2.25	0	0	0	0	0
ecaub_novel-miR-793;ecaub_novel-mir-791	no	no	no	no	no	no	no	no	no	yes	no	1.96	0.85	5.88	12.98	2.84	2.2	0.11	0.85	1.69	0	0	2.59	0.56	2.73	20.11	18.81	5.88	21.07	4.89	1.42	0.76	4.42	0	0	0.33	1.59	0	0.95	0.88	0	4.2	3.43	2.25	0	0	0	0	0
ecaub_novel-miR-794;ecaub_novel-mir-791	no	no	no	no	no	no	no	no	no	yes	no	1.96	0.85	5.88	12.98	2.84	2.2	0.11	0.85	1.69	0	0	2.59	0.56	2.73	20.11	18.81	5.88	21.07	4.89	1.42	0.76	4.42	0	0	0.33	1.59	0	0.95	0.88	0	4.2	3.43	2.25	0	0	0	0	0
ecaub_novel-miR-791;ecaub_novel-mir-792	no	no	no	no	no	no	no	no	yes	yes	no	2.54	5.91	10.58	34.74	3.57	5.29	0.51	1.25	3.27	0	0	2.72	1.27	3.65	156.85	115.19	10.58	59.71	9.78	1.78	8.36	5.72	0.57	0.46	0.5	1.84	0	1.9	1.02	4.57	4.2	4.9	2.25	0	0	0	0	0
ecaub_novel-miR-792;ecaub_novel-mir-792	no	no	no	no	no	no	no	no	yes	yes	no	2.54	5.91	10.58	34.74	3.57	5.29	0.51	1.25	3.27	0	0	2.72	1.27	3.65	156.85	115.19	10.58	59.71	9.78	1.78	8.36	5.72	0.57	0.46	0.5	1.84	0	1.9	1.02	4.57	4.2	4.9	2.25	0	0	0	0	0
ecaub_novel-miR-793;ecaub_novel-mir-792	no	no	no	no	no	no	no	no	yes	yes	no	2.54	5.91	10.58	34.74	3.57	5.29	0.51	1.25	3.27	0	0	2.72	1.27	3.65	156.85	115.19	10.58	59.71	9.78	1.78	8.36	5.72	0.57	0.46	0.5	1.84	0	1.9	1.02	4.57	4.2	4.9	2.25	0	0	0	0	0
ecaub_novel-miR-794;ecaub_novel-mir-792	no	no	no	no	no	no	no	no	yes	yes	no	2.54	5.91	10.58	34.74	3.57	5.29	0.51	1.25	3.27	0	0	2.72	1.27	3.65	156.85	115.19	10.58	59.71	9.78	1.78	8.36	5.72	0.57	0.46	0.5	1.84	0	1.9	1.02	4.57	4.2	4.9	2.25	0	0	0	0	0
ecaub_novel-miR-791;ecaub_novel-mir-793	no	no	no	no	no	no	no	no	yes	yes	no	2.54	5.91	10.58	34.74	3.57	5.29	0.51	1.25	3.27	0	0	2.72	1.27	3.65	156.85	115.19	10.58	59.71	9.78	1.78	8.36	5.72	0.57	0.46	0.5	1.84	0	1.9	1.02	4.57	4.2	4.9	2.25	0	0	0	0	0
ecaub_novel-miR-792;ecaub_novel-mir-793	no	no	no	no	no	no	no	no	yes	yes	no	2.54	5.91	10.58	34.74	3.57	5.29	0.51	1.25	3.27	0	0	2.72	1.27	3.65	156.85	115.19	10.58	59.71	9.78	1.78	8.36	5.72	0.57	0.46	0.5	1.84	0	1.9	1.02	4.57	4.2	4.9	2.25	0	0	0	0	0
ecaub_novel-miR-793;ecaub_novel-mir-793	no	no	no	no	no	no	no	no	yes	yes	no	2.54	5.91	10.58	34.74	3.57	5.29	0.51	1.25	3.27	0	0	2.72	1.27	3.65	156.85	115.19	10.58	59.71	9.78	1.78	8.36	5.72	0.57	0.46	0.5	1.84	0	1.9	1.02	4.57	4.2	4.9	2.25	0	0	0	0	0
ecaub_novel-miR-794;ecaub_novel-mir-793	no	no	no	no	no	no	no	no	yes	yes	no	2.54	5.91	10.58	34.74	3.57	5.29	0.51	1.25	3.27	0	0	2.72	1.27	3.65	156.85	115.19	10.58	59.71	9.78	1.78	8.36	5.72	0.57	0.46	0.5	1.84	0	1.9	1.02	4.57	4.2	4.9	2.25	0	0	0	0	0
ecaub_novel-miR-791;ecaub_novel-mir-794	no	no	no	no	no	no	no	no	no	yes	no	1.96	0.85	5.88	12.98	2.84	2.2	0.11	0.85	1.69	0	0	2.59	0.56	2.73	20.11	18.81	5.88	21.07	4.89	1.42	0.76	4.42	0	0	0.33	1.59	0	0.95	0.88	0	4.2	3.43	2.25	0	0	0	0	0
ecaub_novel-miR-792;ecaub_novel-mir-794	no	no	no	no	no	no	no	no	no	yes	no	1.96	0.85	5.88	12.98	2.84	2.2	0.11	0.85	1.69	0	0	2.59	0.56	2.73	20.11	18.81	5.88	21.07	4.89	1.42	0.76	4.42	0	0	0.33	1.59	0	0.95	0.88	0	4.2	3.43	2.25	0	0	0	0	0
ecaub_novel-miR-793;ecaub_novel-mir-794	no	no	no	no	no	no	no	no	no	yes	no	1.96	0.85	5.88	12.98	2.84	2.2	0.11	0.85	1.69	0	0	2.59	0.56	2.73	20.11	18.81	5.88	21.07	4.89	1.42	0.76	4.42	0	0	0.33	1.59	0	0.95	0.88	0	4.2	3.43	2.25	0	0	0	0	0
ecaub_novel-miR-794;ecaub_novel-mir-794	no	no	no	no	no	no	no	no	no	yes	no	1.96	0.85	5.88	12.98	2.84	2.2	0.11	0.85	1.69	0	0	2.59	0.56	2.73	20.11	18.81	5.88	21.07	4.89	1.42	0.76	4.42	0	0	0.33	1.59	0	0.95	0.88	0	4.2	3.43	2.25	0	0	0	0	0
ecaub_novel-miR-80;ecaub_novel-mir-80	no	no	no	no	no	no	no	no	no	no	no	0.05	1	1.76	10.88	0.24	0.3	1.09	0.21	0.62	1.05	2.17	0	0.14	0	0	0	1.76	19.32	2.45	0.71	0	0.18	0.86	0.92	1.5	0	0.15	0.47	1.1	0.76	0	0.49	0	0	6	0.53	0	0
ecaub_novel-miR-800;ecaub_novel-mir-800	no	no	no	no	no	no	no	no	no	no	no	0.81	0.04	2.94	6.3	0.92	1.9	1.32	0.88	0.74	0	0	0.84	0.92	0.68	2.01	0	2.94	5.27	7.34	2.13	2.28	1.29	0.86	0.35	2.75	0.71	0.75	1.19	0.66	0.51	1.05	0.98	0.86	0	0	0	0	0
ecaub_novel-miR-804;ecaub_novel-mir-804	no	no	yes	yes	yes	yes	yes	yes	yes	no	yes	328.84	0	320.21	27	498.05	953.96	1064.82	336.46	545.72	0	0	213.8	135.62	637.1	0	0	320.21	36.88	17.12	1396.1	723.67	742.11	983.66	825.45	1385.35	171.73	532.98	304.68	432.04	988.52	216.6	620.02	376.09	0	0	0	0	0
ecaub_novel-miR-805;ecaub_novel-mir-805	no	no	no	no	no	yes	no	yes	yes	no	no	2.34	0	118.68	1891.89	0.74	18.38	6.76	5.51	5.3	0	0	1.42	0.35	5.24	0	0	118.68	514.52	3269.25	15.65	22.42	17.05	11.16	6.69	2.42	5.16	4.96	6.41	1.9	5.59	8.4	0.49	0.99	0	0	0	0	0
ecaub_novel-miR-806;ecaub_novel-mir-806	no	no	no	no	no	no	no	no	no	no	no	3.85	0	0	0	3.28	0.95	0	5.38	3.71	0	0	2.39	4.59	4.56	0	0	0	0	0	0.53	0.76	1.57	0	0	0	1.76	3.68	10.69	4.17	3.56	3.41	4.9	1.65	0	0	0	0	0
ecaub_novel-miR-807;ecaub_novel-mir-807	no	no	no	no	no	no	no	no	no	no	no	0	0.98	0	0	0	0	0	0	0	1.03	0	0	0	0	0	0	0	0	0	0	0	0	0	0	0	0	0	0	0	0	0	0	0	0	0	0	1.36	1.22
ecaub_novel-miR-808;ecaub_novel-mir-807	no	no	no	no	no	no	no	no	no	no	no	0	0.98	0	0	0	0	0	0	0	1.03	0	0	0	0	0	0	0	0	0	0	0	0	0	0	0	0	0	0	0	0	0	0	0	0	0	0	1.36	1.22
ecaub_novel-miR-807;ecaub_novel-mir-808	no	no	no	no	no	no	no	no	no	no	no	0	0.98	0	0	0	0	0	0	0	1.03	0	0	0	0	0	0	0	0	0	0	0	0	0	0	0	0	0	0	0	0	0	0	0	0	0	0	1.36	1.22
ecaub_novel-miR-808;ecaub_novel-mir-808	no	no	no	no	no	no	no	no	no	no	no	0	0.98	0	0	0	0	0	0	0	1.03	0	0	0	0	0	0	0	0	0	0	0	0	0	0	0	0	0	0	0	0	0	0	0	0	0	0	1.36	1.22
ecaub_novel-miR-81;ecaub_novel-mir-81	no	no	no	no	no	no	no	no	no	no	no	1.31	0	1.76	0.41	1.92	3.15	0.88	1.2	1.32	0	0	1.1	0.56	2.28	0	0	1.76	0	0.82	1.24	5.7	2.49	0	1.38	1.25	0.84	1.8	0.95	1.39	2.03	0.53	2.45	1.39	0	0	0	0	0
ecaub_novel-miR-810;ecaub_novel-mir-810	no	no	no	no	no	no	no	no	no	no	no	0	1.38	0	0	0	0	0	0	0	1.44	1.36	0	0	0	0	0	0	0	0	0	0	0	0	0	0	0	0	0	0	0	0	0	0	0	0	0.53	0.91	0
ecaub_novel-miR-811;ecaub_novel-mir-811	no	no	no	no	no	no	no	no	no	no	no	2.95	0	0	0	2.71	0.96	0.03	2.57	2.57	0	0	2.27	2.47	4.1	0	0	0	0	0	1.96	0.38	0.55	0	0	0.08	1.68	4.36	1.66	5.12	1.02	1.58	1.71	3.71	0	0	0	0	0
ecaub_novel-miR-812;ecaub_novel-mir-812	no	no	no	no	no	no	no	no	no	no	no	1.18	0	1.18	0.88	4.08	2.41	0.27	2.48	3.18	0	0	1.1	0.85	1.6	0	0	1.18	1.76	0	0.89	5.7	0.65	0.57	0.23	0	1.47	2.4	3.56	1.02	4.32	4.2	4.65	3.51	0	0	0	0	0
ecaub_novel-miR-814;ecaub_novel-mir-814	no	no	no	no	no	yes	no	yes	yes	no	no	0.26	0.07	17.63	42.18	0.6	34.68	2.61	2.16	0.71	0	0	0.32	0	0.46	2.01	1.18	17.63	73.75	10.6	29.17	62.33	12.54	6.58	0.92	0.33	0.59	0.68	5.22	0.29	0	1.84	0.73	0.46	0	0	0	0	0
ecaub_novel-miR-816;ecaub_novel-mir-816	no	no	yes	yes	yes	yes	yes	yes	yes	yes	yes	36.51	284.14	1621.03	5355.17	56.3	419.49	159.86	46.19	71.16	25.45	85.05	22.2	23.07	64.26	7707.62	4243.25	1621.03	8955.87	1754.47	486.77	494.49	277.21	289.26	75.45	114.87	26.16	33.82	78.6	25.01	109.98	78.5	76.86	35.74	83.02	24.01	5.25	13.15	2.43
ecaub_novel-miR-817;ecaub_novel-mir-817	no	no	no	no	no	no	no	no	no	no	no	0	2.74	0	0	0	0	0	0	0	2.86	0	0	0	0	0	0	0	0	0	0	0	0	0	0	0	0	0	0	0	0	0	0	0	10.17	0	1.05	2.72	0
ecaub_novel-miR-1151;ecaub_novel-mir-817	no	no	no	no	no	no	no	no	no	no	no	0	2.74	0	0	0	0	0	0	0	2.86	0	0	0	0	0	0	0	0	0	0	0	0	0	0	0	0	0	0	0	0	0	0	0	10.17	0	1.05	2.72	0
ecaub_novel-miR-818;ecaub_novel-mir-818	no	no	no	no	no	no	no	no	no	no	no	3.83	0	0	8.78	3.41	7.28	9.96	5.74	6.24	0	0	4.66	2.26	4.56	0	0	0	17.56	0	9.6	8.36	3.87	5.72	2.31	21.86	1.51	14.28	1.42	8.19	6.6	3.94	3.92	2.91	0	0	0	0	0
ecaub_novel-miR-819;ecaub_novel-mir-819	no	no	no	no	no	no	no	no	no	no	no	0	1.52	0	0	0	0	0	0	0	1.59	0	0	0	0	0	0	0	0	0	0	0	0	0	0	0	0	0	0	0	0	0	0	0	0	0	0	1.81	0
ecaub_novel-miR-821;ecaub_novel-mir-821	no	no	no	no	no	no	no	no	no	no	no	6.53	0	1.18	16.62	4.54	12.03	16.29	12.34	15.81	0	0	4.92	3.95	10.71	0	0	1.18	31.61	1.63	24.19	3.42	8.48	9.44	21.57	17.85	5.95	29.16	1.9	24.57	14.73	8.14	4.65	4.43	0	0	0	0	0
ecaub_novel-miR-825;ecaub_novel-mir-825	no	no	no	no	no	no	no	no	no	no	no	2.21	0	4.7	2.1	6.28	6.75	12.56	2.57	22.76	0	0	0.39	0.78	5.47	0	0	4.7	1.76	2.45	7.29	11.4	1.57	24.61	3.58	9.51	0.08	4.06	3.56	1.97	57.91	8.4	11.5	1.06	0	0	0	0	0
ecaub_novel-miR-826;ecaub_novel-mir-826	no	no	no	no	no	no	no	no	no	no	no	0.23	0	1.18	0	1.03	1.84	1.06	0.68	1.47	0	0	0.32	0.14	0.23	0	0	1.18	0	0	3.2	0.76	1.57	1.72	0.12	1.33	0.42	0.9	0.71	1.1	2.79	0.53	1.47	0.6	0	0	0	0	0
ecaub_novel-miR-829;ecaub_novel-mir-829	no	no	no	yes	yes	yes	no	no	yes	no	no	9.56	0	21.74	82.88	8.71	119.78	24.49	39.41	29.03	0	0	15.41	3.03	10.25	0	0	21.74	3.51	162.24	60.82	217.03	81.49	39.2	12.92	21.36	17.94	17.89	82.4	9.29	20.32	57.5	8.81	8.6	0	0	0	0	0
ecaub_novel-miR-83;ecaub_novel-mir-83	no	no	no	no	no	no	no	no	no	no	no	3.98	0	0	0	2.69	2.7	0	2.58	6.48	0	0	2.85	2.47	6.61	0	0	0	0	0	0.89	6.46	0.74	0	0	0	1.3	1.2	5.22	3	2.79	13.65	5.39	0	0	0	0	0	0
ecaub_novel-miR-830;ecaub_novel-mir-830	no	no	no	no	no	yes	no	no	no	no	no	1.64	0	0	10.19	1.05	21.96	1.63	1.82	2.72	0	0	1.23	0.49	3.19	0	0	0	0	20.38	20.63	27.75	17.52	2	1.04	1.84	1.68	1.65	2.14	2.49	2.79	2.89	1.96	0.13	0	0	0	0	0
ecaub_novel-miR-834;ecaub_novel-mir-834	no	no	no	no	no	no	no	no	no	no	no	1.85	0	4.7	12.64	0.71	2.6	0.46	1.11	2.21	0	0	2.52	1.2	1.82	0	0	4.7	0	25.27	1.78	4.18	1.84	0.86	0.12	0.42	1.38	0.75	1.19	2.49	2.03	2.1	1.22	0.2	0	0	0	0	0
ecaub_novel-miR-837;ecaub_novel-mir-837	no	no	no	no	no	no	no	no	no	no	no	17.6	0	0	0.88	33.23	4.62	0.15	5.7	32.58	0	0	2.01	4.09	46.71	0	0	0	1.76	0	1.24	12.16	0.46	0.29	0	0.17	1.34	2.93	12.82	3.51	62.74	31.51	62.42	4.04	0	0	0	0	0
ecaub_novel-miR-838;ecaub_novel-mir-838	no	no	no	no	no	no	no	no	no	no	no	0.64	0	1.76	9.28	0.39	3.99	2.06	0.89	1.51	0	0	0.71	0.28	0.91	0	0	1.76	8.78	9.78	2.13	4.94	4.89	2	1.5	2.67	0.25	2.4	0	2.49	1.78	0.26	0.24	0.53	0	0	0	0	0
ecaub_novel-miR-839;ecaub_novel-mir-839	no	no	no	no	no	yes	no	no	yes	no	no	6.8	0	60.52	113.39	9.52	152.25	39.61	37.17	51.58	0	0	3.24	2.12	15.04	0	0	60.52	1.76	225.02	22.23	405.93	28.58	108.44	4.73	5.67	8.13	13.6	89.76	3.51	54.61	96.62	17.38	1.65	0	0	0	0	0
ecaub_novel-miR-84;ecaub_novel-mir-84	no	no	no	no	no	no	no	no	no	no	no	1.25	0.05	2.94	6.24	1.49	2.5	3.56	0.74	1.52	0.05	0	0.39	0.85	2.51	0	0	2.94	3.51	8.97	3.73	2.66	1.11	0.57	1.27	8.84	0.17	1.58	0.47	1.76	2.79	0	2.45	0.53	0	0	0	0	0
ecaub_novel-miR-840;ecaub_novel-mir-840	no	no	no	no	no	no	no	no	no	no	no	1.03	0	5.88	3.26	1.09	1.89	10.08	0.93	1.49	0	0	0.84	0.42	1.82	0	0	5.88	0	6.52	1.24	3.42	1.01	13.16	8.65	8.43	0.38	0.75	1.66	0.37	2.79	1.31	1.71	0.46	0	0	0	0	0
ecaub_novel-miR-842;ecaub_novel-mir-842	no	no	no	no	no	no	no	yes	no	no	no	0.27	0	4.11	17.47	1.1	2.71	0.31	2.23	1.57	0	0	0.13	0	0.68	0	0	4.11	21.07	13.86	0.36	7.6	0.18	0.86	0	0.08	0.21	0.08	6.41	0.07	2.79	1.84	2.2	0	0	0	0	0	0
ecaub_novel-miR-844;ecaub_novel-mir-844	no	no	no	no	yes	no	no	no	yes	no	no	2.64	0	11.75	14.67	1.32	2.65	16.56	1.48	2.83	0	0	2.01	2.05	3.87	0	0	11.75	0	29.35	4.09	2.66	1.2	26.89	10.04	12.76	0.75	0.6	3.09	1.02	4.32	3.15	0.98	1.65	0	0	0	0	0
ecaub_novel-miR-846;ecaub_novel-mir-846	no	no	no	no	no	no	no	no	no	no	no	3.47	0	7.64	0	7.43	7.48	5.78	2.57	8.48	0	0	0.65	0.42	9.34	0	0	7.64	0	0	8.54	12.16	1.75	6.87	1.38	9.09	0.46	4.88	2.37	2.19	19.05	4.2	7.59	7.28	0	0	0	0	0
ecaub_novel-miR-847;ecaub_novel-mir-847	no	no	no	no	no	no	no	no	no	no	no	3.71	0.4	2.94	0.41	2.48	1.94	0.52	0.85	2.08	0	0	6.02	1.91	3.19	8.04	10.58	2.94	0	0.82	1.6	2.66	1.57	0	0.46	1.08	0.55	1.28	0.71	0.88	4.57	0.79	3.18	1.79	0	0	0	0	0
ecaub_novel-miR-848;ecaub_novel-mir-848	no	no	no	no	no	no	no	no	no	no	no	2.42	0	1.76	0	0.93	1.7	1.84	1.39	1.59	0	0	0.19	4.09	2.96	0	0	1.76	0	0	2.49	0.76	1.84	2	1.85	1.67	1.22	1.28	1.66	0.59	0.25	3.94	1.47	0.4	0	0	0	0	0
ecaub_novel-miR-849;ecaub_novel-mir-849	no	no	no	no	no	no	no	no	no	no	no	1.83	0	1.18	3.26	3.1	7.38	5.53	2.75	6.91	0	0	1.68	0.85	2.96	0	0	1.18	0	6.52	9.96	6.46	5.72	6.29	5.54	4.75	2.31	3.08	2.85	5.92	12.19	2.63	5.14	1.06	0	0	0	0	0
ecaub_novel-miR-85;ecaub_novel-mir-85	no	no	no	no	no	no	no	no	no	no	no	1.41	0	3.53	3.86	1.2	0.65	3.12	4.71	9.59	0	0	0.78	1.62	1.82	0	0	3.53	5.27	2.45	0.18	1.14	0.65	6.29	1.38	1.67	1.13	2.56	10.45	1.9	5.33	21.53	2.2	0.2	0	0	0	0	0
ecaub_novel-miR-851;ecaub_novel-mir-851	no	no	yes	no	no	yes	yes	no	no	no	yes	58.94	0	0	0	71.32	22.48	0.35	29.94	53.57	0	0	144.41	15.31	17.09	0	0	0	0	0	24.19	15.58	27.66	0	0.23	0.83	29.81	51.93	8.07	98.43	29.21	33.08	36.47	106.17	0	0	0	0	0
ecaub_novel-miR-854;ecaub_novel-mir-854	no	no	no	no	no	no	no	no	no	no	no	1.09	0	1.18	3.73	2.37	1.78	2.41	0.86	3.75	0	0	0.45	0.78	2.05	0	0	1.18	1.76	5.71	0.53	3.42	1.38	4.29	1.27	1.67	0.38	0.53	1.66	1.32	9.4	0.53	4.41	0.33	0	0	0	0	0
ecaub_novel-miR-855;ecaub_novel-mir-855	no	no	no	no	no	no	no	no	no	no	no	0.95	0	0.59	28.32	0.66	2.29	1.47	1.6	1.6	0	0	0.45	0.35	2.05	0	0	0.59	50.93	5.71	2.85	1.9	2.12	2	0.23	2.17	0.88	2.48	1.42	1.46	2.03	1.31	0.98	0.33	0	0	0	0	0
ecaub_novel-miR-856;ecaub_novel-mir-856	no	no	no	no	no	no	no	no	no	no	no	0	1.82	0	0	0	0	0	0	0	1.9	0	0	0	0	0	0	0	0	0	0	0	0	0	0	0	0	0	0	0	0	0	0	0	0	4.5	0	2.27	0
ecaub_novel-miR-857;ecaub_novel-mir-856	no	no	no	no	no	no	no	no	no	no	no	0	1.63	0	0	0	0	0	0	0	1.71	0	0	0	0	0	0	0	0	0	0	0	0	0	0	0	0	0	0	0	0	0	0	0	0	4.5	0	2.27	0
ecaub_novel-miR-857;ecaub_novel-mir-857	no	no	no	no	no	no	no	no	no	no	no	0	1.11	0	0	0	0	0	0	0	1.16	0	0	0	0	0	0	0	0	0	0	0	0	0	0	0	0	0	0	0	0	0	0	0	0	4.5	0	2.27	0
ecaub_novel-miR-86;ecaub_novel-mir-86	no	no	yes	yes	yes	yes	no	no	yes	no	yes	37.09	0	14.1	82.28	12.72	45.42	64.06	59.65	81.87	0	0	17.74	13.55	79.98	0	0	14.1	158.04	6.52	64.91	52.83	18.53	46.92	85.02	60.23	18.41	139.18	21.37	95.21	110.74	39.64	8.57	16.88	0	0	0	0	0
ecaub_novel-miR-863;ecaub_novel-mir-863	no	no	no	no	no	no	no	no	no	no	no	0	7.38	0	0	0	0	0	0	0	7.71	0.31	0	0	0	0	0	0	0	0	0	0	0	0	0	0	0	0	0	0	0	0	0	0	23.72	2.25	0.53	0.45	3.04
ecaub_novel-miR-864;ecaub_novel-mir-864	no	no	no	no	no	no	no	no	no	no	no	8.49	0	0	0	12	10.09	0	1.48	0.31	0	0	7.57	6.49	11.39	0	0	0	0	0	4.27	15.58	10.42	0	0	0	2.56	0.45	1.42	0.15	0.25	0.53	15.67	8.34	0	0	0	0	0
ecaub_novel-miR-865;ecaub_novel-mir-865	no	no	no	no	no	no	no	no	no	no	no	0	3.27	0	0	0	0.47	0	0	0	3.42	1.02	0	0	0	0	0	0	0	0	0.18	1.14	0.09	0	0	0	0	0	0	0	0	0	0	0	11.86	1.5	0.88	0.91	3.65
ecaub_novel-miR-866;ecaub_novel-mir-866	no	no	no	no	no	no	no	no	no	no	no	0.68	0	1.18	0	0.74	3.39	2.27	0.43	1.2	0	0	0.45	0	1.6	0	0	1.18	0	0	6.4	2.66	1.11	3.15	0.92	2.75	0	1.05	0.24	0.29	2.79	0.53	0.49	0.99	0	0	0	0	0
ecaub_novel-miR-867;ecaub_novel-mir-867	no	no	no	no	no	no	no	no	yes	no	no	1.93	0	15.86	0.41	3.62	15.69	19.3	9.36	10.25	0	0	0.91	0.78	4.1	0	0	15.86	0	0.82	7.65	26.99	12.45	44.35	8.54	5.01	3.02	7.74	17.34	1.76	20.07	8.93	6.12	1.13	0	0	0	0	0
ecaub_novel-miR-87;ecaub_novel-mir-87	no	no	no	no	no	no	no	no	no	no	no	3.82	0	0	0	8.47	3.9	0.04	0.5	2.34	0	0	0.91	1.2	9.34	0	0	0	0	0	1.24	7.6	2.86	0	0.12	0	0.71	0.08	0.71	3.88	0	3.15	15.42	1.52	0	0	0	0	0
ecaub_novel-miR-871;ecaub_novel-mir-871	no	no	no	no	no	no	no	no	no	no	no	0.8	0	0.59	0.82	1.1	0.99	2.57	0.92	1.24	0	0	0.32	0.71	1.37	0	0	0.59	0	1.63	1.96	0.38	0.65	1.43	1.62	4.67	0.17	1.88	0.71	0.66	2.29	0.79	1.47	0.73	0	0	0	0	0
ecaub_novel-miR-872;ecaub_novel-mir-872	no	no	no	no	no	yes	no	yes	yes	no	no	1.69	0.16	162.75	861.28	2.49	22.58	6.14	1.9	3.42	0.06	0	0.32	0.64	4.1	0	4.7	162.75	1606.79	115.77	27.39	24.33	16.04	0	13.5	4.92	0.21	2.18	3.32	7.17	1.78	1.31	4.65	0.33	0	0	0	0	0
ecaub_novel-miR-873;ecaub_novel-mir-872	no	no	no	no	no	yes	no	yes	yes	no	no	1.69	0.16	162.75	861.28	2.49	22.58	6.14	1.9	3.42	0.06	0	0.32	0.64	4.1	0	4.7	162.75	1606.79	115.77	27.39	24.33	16.04	0	13.5	4.92	0.21	2.18	3.32	7.17	1.78	1.31	4.65	0.33	0	0	0	0	0
ecaub_novel-miR-872;ecaub_novel-mir-873	no	no	no	no	no	yes	no	yes	yes	no	no	1.69	0.16	162.75	861.28	2.49	22.58	6.14	1.9	3.42	0.06	0	0.32	0.64	4.1	0	4.7	162.75	1606.79	115.77	27.39	24.33	16.04	0	13.5	4.92	0.21	2.18	3.32	7.17	1.78	1.31	4.65	0.33	0	0	0	0	0
ecaub_novel-miR-873;ecaub_novel-mir-873	no	no	no	no	no	yes	no	yes	yes	no	no	1.69	0.16	162.75	861.28	2.49	22.58	6.14	1.9	3.42	0.06	0	0.32	0.64	4.1	0	4.7	162.75	1606.79	115.77	27.39	24.33	16.04	0	13.5	4.92	0.21	2.18	3.32	7.17	1.78	1.31	4.65	0.33	0	0	0	0	0
ecaub_novel-miR-874;ecaub_novel-mir-874	no	no	no	no	no	no	no	no	no	no	no	0.81	0	0.59	0	1.13	4.75	2.17	1.24	2.16	0	0	0.71	0.56	1.14	0	0	0.59	0	0	3.2	8.36	2.67	2.58	1.27	2.67	0.75	2.03	0.95	1.1	4.06	1.31	1.47	0.79	0	0	0	0	0
ecaub_novel-miR-876;ecaub_novel-mir-876	no	no	no	no	no	no	no	no	no	no	no	0.63	0	2.35	13.7	0.62	3.45	0.67	0.37	0.75	0	0	0.26	0.49	1.14	0	0	2.35	7.02	20.38	1.78	6.08	2.49	0.86	0.23	0.92	0.21	0.68	0.24	1.24	1.02	0	0.98	0.26	0	0	0	0	0
ecaub_novel-miR-879;ecaub_novel-mir-879	no	no	no	no	no	no	no	no	no	no	no	6.04	0	0	0	9.96	1.41	0.15	2.47	4.97	0	0	4.92	4.09	9.11	0	0	0	0	0	0.53	3.04	0.65	0.29	0	0.17	1.13	2.25	4.04	3.36	8.38	3.15	11.5	8.41	0	0	0	0	0
ecaub_novel-miR-880;ecaub_novel-mir-880	no	no	no	no	no	no	no	no	no	no	no	1.24	0	2.35	5.96	1.81	0.18	6.77	3.47	5.98	0	0	0	0.07	3.65	0	0	2.35	7.02	4.89	0	0	0.55	17.74	2.31	0.25	0.04	0.15	10.21	0.29	6.1	11.55	3.43	0.2	0	0	0	0	0
ecaub_novel-miR-881;ecaub_novel-mir-881	no	no	no	no	no	no	no	no	no	no	no	2.03	0	2.35	0	2.23	4.19	4.6	1.51	3.14	0	0	1.94	1.2	2.96	0	0	2.35	0	0	8.18	2.28	2.12	3.72	2.08	8.01	0.5	3.31	0.71	4.02	3.05	2.36	2.94	1.52	0	0	0	0	0
ecaub_novel-miR-885;ecaub_novel-mir-885	no	no	no	no	no	no	no	no	no	no	no	3.41	0	0.59	0	0.96	0.66	1.22	0.88	0.53	0	0	1.75	5.29	3.19	0	0	0.59	0	0	1.07	0	0.92	2	1.5	0.17	0.21	0.3	2.14	0	0	1.58	1.71	0.2	0	0	0	0	0
ecaub_novel-miR-886;ecaub_novel-mir-886	no	no	no	no	no	no	no	yes	no	no	no	6.4	0.04	9.99	24.15	6.06	5.78	5.06	2.4	2.95	0	0	5.18	6.49	7.52	2.01	0	9.99	36.88	11.41	9.07	4.94	3.32	4.86	2.31	8.01	1.22	3.61	2.37	3.14	1.78	3.94	4.9	7.21	0	0	0	0	0
ecaub_novel-miR-887;ecaub_novel-mir-887	no	no	no	no	no	no	no	no	no	no	no	1.07	0	3.53	8.94	1.38	0.06	3.04	2.76	4.36	0	0	0.19	0.28	2.73	0	0	3.53	10.54	7.34	0	0	0.18	8.3	0.23	0.58	0.46	0.23	7.6	0.37	4.06	8.66	2.69	0.07	0	0	0	0	0
ecaub_novel-miR-889;ecaub_novel-mir-889	no	no	no	no	no	no	no	no	no	no	no	0	2.9	0	0	0.07	0.09	1.31	0.03	0.02	3.04	0	0	0	0	0	0	0	0	0	0	0	0.28	0.57	3.11	0.25	0.08	0	0	0.07	0	0	0	0.13	20.33	3	0.53	0.45	0
ecaub_novel-miR-89;ecaub_novel-mir-89	no	no	no	no	no	no	no	no	no	no	no	5.3	0	0.59	2.1	1.28	4.66	1.59	7.29	3.46	0	0	7.7	5.93	2.28	0	0	0.59	1.76	2.45	3.91	0.76	9.31	1.72	1.73	1.33	6.29	7.52	8.07	2.85	2.54	4.99	1.96	0.6	0	0	0	0	0
ecaub_novel-miR-890;ecaub_novel-mir-890	no	no	no	no	no	no	no	yes	no	no	no	2.61	0	2.35	56.98	1.98	5.53	3.25	1.39	4.94	0	0	2.72	3.53	1.6	0	0	2.35	100.1	13.86	7.83	6.46	2.3	0.86	2.54	6.34	1.47	1.28	1.42	11.7	0.51	2.63	0.98	2.98	0	0	0	0	0
ecaub_novel-miR-980;ecaub_novel-mir-890	no	no	no	no	no	no	no	yes	no	no	no	2.61	0	2.35	56.98	1.98	5.53	3.25	1.39	4.94	0	0	2.72	3.53	1.6	0	0	2.35	100.1	13.86	7.83	6.46	2.3	0.86	2.54	6.34	1.47	1.28	1.42	11.7	0.51	2.63	0.98	2.98	0	0	0	0	0
ecaub_novel-miR-892;ecaub_novel-mir-892	no	no	no	no	no	no	no	no	no	no	yes	15.27	0	6.46	0	10.38	6.97	2.74	2.86	4.15	0	0	16.51	12.91	16.41	0	0	6.46	0	0	5.51	6.46	8.94	2.86	0.92	4.42	2.39	4.06	2.14	1.97	0.76	9.71	9.3	11.45	0	0	0	0	0
ecaub_novel-miR-893;ecaub_novel-mir-893	no	no	no	no	no	no	no	no	no	no	no	2.24	0	1.76	0.41	2.66	1.36	2.31	1.36	5.19	0	0	1.75	1.34	3.65	0	0	1.76	0	0.82	2.13	0.76	1.2	2.86	0.81	3.25	0.38	3.23	0.47	4.1	9.65	1.84	2.2	3.11	0	0	0	0	0
ecaub_novel-miR-895;ecaub_novel-mir-895	no	no	no	no	no	no	no	no	no	no	no	2.85	0	8.23	20.85	3.15	3.83	0.12	2.03	4.32	0	0	0.97	1.2	6.38	0	0	8.23	1.76	39.95	1.96	7.6	1.94	0.29	0	0.08	0.88	1.65	3.56	1.1	6.1	5.78	5.63	0.66	0	0	0	0	0
ecaub_novel-miR-896;ecaub_novel-mir-896	no	no	no	no	no	no	no	no	no	no	no	1.21	0	1.76	3.92	2.18	2.46	2.32	1.01	2.24	0	0	0.71	0.42	2.51	0	0	1.76	7.02	0.82	1.42	4.94	1.01	4.01	0.69	2.25	0.25	1.13	1.66	0.8	3.81	2.1	4.16	0.2	0	0	0	0	0
ecaub_novel-miR-90;ecaub_novel-mir-90	no	no	no	no	no	no	no	no	no	no	no	1.07	0.04	1.18	3.51	1.18	8.52	2.07	3.13	3.5	0	0	0.52	0.42	2.28	2.01	0	1.18	7.02	0	10.49	11.02	4.06	4.01	1.62	0.58	1.13	4.21	4.04	2.27	5.33	2.89	1.96	0.4	0	0	0	0	0
ecaub_novel-miR-901;ecaub_novel-mir-901	no	no	no	no	no	no	no	no	no	no	no	1.41	0	2.35	2.51	2.32	0.58	4.93	0.6	6.43	0	0	1.94	2.05	0.23	0	0	2.35	1.76	3.26	0.89	0.38	0.46	4.58	9.46	0.75	0.42	0.9	0.47	12.8	2.29	4.2	2.45	2.18	0	0	0	0	0
ecaub_novel-miR-906;ecaub_novel-mir-906	no	no	yes	yes	yes	yes	yes	yes	yes	yes	yes	241.29	1.52	588.72	5778.27	166.21	739.18	305.28	513.77	397.79	0	0	237.62	184.8	301.46	46.25	23.51	588.72	9240.35	2316.2	662.3	910.67	644.57	334.47	156.78	424.61	387.57	598.07	555.69	296.39	518.9	378.07	164.49	167.92	0	0	0	0	0
ecaub_novel-miR-907;ecaub_novel-mir-907	no	no	no	no	no	no	no	no	no	no	no	1.39	0	1.18	0	2.54	3.58	1.38	3.82	5.35	0	0	0.78	0.21	3.19	0	0	1.18	0	0	2.31	7.22	1.2	1.14	0	3	2.26	3.98	5.22	4.46	6.35	5.25	4.16	0.93	0	0	0	0	0
ecaub_novel-miR-908;ecaub_novel-mir-908	no	no	no	no	no	no	no	no	no	no	no	6.17	0	1.18	0	5.15	0.94	0.26	1.16	1.7	0	0	0.97	2.05	15.49	0	0	1.18	0	0	0.18	1.9	0.74	0.29	0.23	0.25	0.29	1.28	1.9	0.15	0.76	4.2	10.04	0.26	0	0	0	0	0
ecaub_novel-miR-91;ecaub_novel-mir-91	no	no	no	no	yes	yes	no	no	no	no	no	11.21	0.09	2.94	1.22	8.49	29.1	19.17	7.27	10.53	0	0	11.59	16.79	5.24	2.01	2.35	2.94	0	2.45	19.39	20.9	47.02	28.61	14.88	14.01	8.55	2.33	10.92	6.87	6.86	17.85	11.75	5.23	0	0	0	0	0
ecaub_novel-miR-910;ecaub_novel-mir-910	no	no	no	no	no	no	no	no	no	no	no	1.02	0	0	2.1	0.94	3.22	4.34	1.74	1.69	0	0	1.55	1.06	0.46	0	0	0	1.76	2.45	1.96	4.56	3.13	3.43	4.85	4.75	0.71	3.08	1.42	1.46	2.29	1.31	1.22	0.66	0	0	0	0	0
ecaub_novel-miR-912;ecaub_novel-mir-912	no	no	no	no	no	no	no	no	no	no	no	0.57	0	4.7	2.85	1.26	0	3.41	5.51	6.39	0	0	0.13	0	1.6	0	0	4.7	0	5.71	0	0	0	10.01	0.23	0	0	0.15	16.39	0	7.37	11.81	2.45	0.07	0	0	0	0	0
ecaub_novel-miR-913;ecaub_novel-mir-913	no	no	no	no	no	no	no	no	no	no	no	0.15	0	1.18	12.17	0.73	1.3	0.38	1.03	0.57	0	0	0	0	0.46	0	0	1.18	21.07	3.26	1.07	2.66	0.18	1.14	0	0	0.08	0.15	2.85	0.15	0.51	1.05	1.47	0	0	0	0	0	0
ecaub_novel-miR-914;ecaub_novel-mir-913	no	no	no	no	no	no	no	no	no	no	no	0.15	0	1.18	12.17	0.73	1.3	0.38	1.03	0.57	0	0	0	0	0.46	0	0	1.18	21.07	3.26	1.07	2.66	0.18	1.14	0	0	0.08	0.15	2.85	0.15	0.51	1.05	1.47	0	0	0	0	0	0
ecaub_novel-miR-913;ecaub_novel-mir-914	no	no	no	no	no	no	no	no	no	no	no	0.15	0	1.18	12.17	0.73	1.3	0.38	1.03	0.57	0	0	0	0	0.46	0	0	1.18	21.07	3.26	1.07	2.66	0.18	1.14	0	0	0.08	0.15	2.85	0.15	0.51	1.05	1.47	0	0	0	0	0	0
ecaub_novel-miR-914;ecaub_novel-mir-914	no	no	no	no	no	no	no	no	no	no	no	0.15	0	1.18	12.17	0.73	1.3	0.38	1.03	0.57	0	0	0	0	0.46	0	0	1.18	21.07	3.26	1.07	2.66	0.18	1.14	0	0	0.08	0.15	2.85	0.15	0.51	1.05	1.47	0	0	0	0	0	0
ecaub_novel-miR-915;ecaub_novel-mir-915	no	no	yes	no	no	no	no	yes	no	no	no	7.75	0	4.7	20.92	9.94	8.44	5.34	16.81	29.64	0	0	8.67	3.88	10.71	0	0	4.7	26.34	15.49	4.27	13.3	7.74	5.15	1.04	9.84	9.48	16.01	24.93	32.83	33.78	22.32	14.2	5.69	0	0	0	0	0
ecaub_novel-miR-916;ecaub_novel-mir-916	no	no	yes	no	no	yes	yes	no	yes	no	yes	96.59	0	34.08	2.1	92.96	19.83	13.46	9.81	17.04	0	0	76.7	60.61	152.44	0	0	34.08	1.76	2.45	16.54	17.86	25.07	11.16	7.04	22.19	5.2	16.16	8.07	10.68	15.49	24.94	112.84	73.07	0	0	0	0	0
ecaub_novel-miR-917;ecaub_novel-mir-917	no	no	no	no	no	no	no	no	no	no	no	0.89	0	4.7	5.3	0.63	2.37	3.08	0.64	1.4	0	0	0.32	0.28	2.05	0	0	4.7	0	10.6	1.78	2.66	2.67	2.29	1.62	5.34	0.38	0.6	0.95	1.83	0	2.36	0.73	0.53	0	0	0	0	0
ecaub_novel-miR-918;ecaub_novel-mir-918	no	no	no	no	no	no	no	no	no	yes	no	0.74	3.9	4.7	2.04	0.19	0.31	1.19	1.24	1.95	0	0	0.19	0.21	1.82	156.85	22.33	4.7	0	4.08	0	0	0.92	2.58	0.58	0.42	0.42	0.23	3.09	0.44	2.79	2.63	0.24	0.13	0	0	0	0	0
ecaub_novel-miR-919;ecaub_novel-mir-919	no	no	no	no	no	no	yes	no	no	no	yes	16.44	0	0	0	16.56	8.32	0.06	10.65	13.94	0	0	16.12	20.67	12.53	0	0	0	0	0	10.85	3.04	11.06	0	0	0.17	10.69	15.33	5.94	11.12	23.62	7.09	11.75	21.38	0	0	0	0	0
ecaub_novel-miR-92;ecaub_novel-mir-92	no	no	no	no	no	no	no	no	no	no	no	1.08	0	4.11	4.48	0.76	0.89	4.29	0.47	1.49	0	0	1.29	1.27	0.68	0	0	4.11	0	8.97	1.07	1.14	0.46	2.86	2.65	7.34	0.46	0.23	0.71	0.59	1.78	2.1	0.73	0.79	0	0	0	0	0
ecaub_novel-miR-921;ecaub_novel-mir-921	no	no	no	no	no	no	no	no	no	no	no	1.24	0	0	0	2.24	1.06	0	0.72	1.68	0	0	0.78	0.21	2.73	0	0	0	0	0	0.53	2.66	0	0	0	0	0.08	0.9	1.19	1.17	2.03	1.84	3.43	1.06	0	0	0	0	0
ecaub_novel-miR-922;ecaub_novel-mir-922	no	no	no	no	no	no	no	yes	no	no	no	4.48	0	8.23	27.19	4.08	12.23	17.71	3.13	1.02	0	0	6.67	3.81	2.96	0	0	8.23	19.32	35.06	6.76	20.52	9.4	15.74	5.54	31.87	1.3	4.06	4.04	0	2.79	0.26	4.65	3.51	0	0	0	0	0
ecaub_novel-miR-923;ecaub_novel-mir-923	no	no	no	no	no	no	no	no	yes	no	no	3.14	0	19.98	6.11	2.48	7.16	24.59	3.53	5.93	0	0	3.69	4.59	1.14	0	0	19.98	0	12.23	4.09	11.4	5.99	35.19	35.42	3.17	2.31	4.96	3.32	4.39	7.11	6.3	2.45	2.52	0	0	0	0	0
ecaub_novel-miR-925;ecaub_novel-mir-925	no	no	no	no	no	no	no	no	no	no	no	0.02	1.9	0	0	0	0.03	0	0	0	1.94	0.21	0.06	0	0	2.01	0	0	0	0	0	0	0.09	0	0	0	0	0	0	0	0	0	0	0	5.08	6	1.05	0	0
ecaub_novel-miR-927;ecaub_novel-mir-927	no	no	no	no	no	no	no	no	no	no	no	13.32	0	0	0	13.38	3.95	0.1	4.16	11.37	0	0	9	10.23	20.74	0	0	0	0	0	3.73	6.46	1.66	0.29	0	0	2.98	2.86	6.65	6.14	19.3	8.66	24.97	1.79	0	0	0	0	0
ecaub_novel-miR-928;ecaub_novel-mir-928	no	no	no	no	no	no	no	no	no	yes	no	0	1.28	0	0.88	0	0	0	0	0	0.54	0	0	0	0	22.12	12.93	0	1.76	0	0	0	0	0	0	0	0	0	0	0	0	0	0	0	6.78	0	0	0	0
ecaub_novel-miR-929;ecaub_novel-mir-929	no	no	no	no	no	no	no	no	no	no	no	2.79	0	0	0	3.03	1.17	0.03	5.98	5.27	0	0	2.27	1.76	4.33	0	0	0	0	0	1.24	1.52	0.74	0	0	0.08	3.27	9.69	4.99	7.53	4.06	4.2	4.41	1.65	0	0	0	0	0
ecaub_novel-miR-930;ecaub_novel-mir-930	no	no	no	no	no	no	no	no	no	no	no	0	3.85	0	0	0	0	0	0	0	4.03	0.21	0	0	0	0	0	0	0	0	0	0	0	0	0	0	0	0	0	0	0	0	0	0	3.39	6	0	2.27	1.82
ecaub_novel-miR-932;ecaub_novel-mir-932	yes	yes	no	no	no	no	no	no	no	no	no	0	158.49	0	5.21	0	0	5.96	0	0	165.7	818.55	0	0	0	0	0	0	8.78	1.63	0	0	0	7.44	2.42	8.01	0	0	0	0	0	0	0	0	171.12	325.58	54.81	92.02	76.58
ecaub_novel-miR-287;ecaub_novel-mir-933	no	no	no	no	no	no	no	yes	yes	no	no	6.9	0.9	55.23	69.65	10.57	15.37	7.07	8.71	7.06	0.81	0	6.21	4.23	10.25	6.03	0	55.23	112.39	26.9	16.18	20.9	9.03	6.29	8.65	6.26	7.09	12.4	6.65	7.17	5.08	8.93	14.2	6.95	8.47	0	0	0	0
ecaub_novel-miR-933;ecaub_novel-mir-933	no	no	no	no	no	no	no	yes	yes	no	no	6.9	0.9	55.23	69.65	10.57	15.37	7.07	8.71	7.06	0.81	0	6.21	4.23	10.25	6.03	0	55.23	112.39	26.9	16.18	20.9	9.03	6.29	8.65	6.26	7.09	12.4	6.65	7.17	5.08	8.93	14.2	6.95	8.47	0	0	0	0
ecaub_novel-miR-934;ecaub_novel-mir-934	no	no	no	no	no	no	no	no	no	no	no	0	1.41	0	0	0	0	0	0	0	1.45	0	0	0	0	0	1.18	0	0	0	0	0	0	0	0	0	0	0	0	0	0	0	0	0	0	0	2.28	0	0
ecaub_novel-miR-935;ecaub_novel-mir-935	no	no	no	no	no	no	no	no	no	no	no	0.17	0	2.35	7.81	0.61	2.66	1.72	0.75	1.04	0	0	0.06	0	0.46	0	0	2.35	1.76	13.86	0	7.98	0	5.15	0	0	0.04	0.08	2.14	0	0.51	2.63	1.22	0	0	0	0	0	0
ecaub_novel-miR-936;ecaub_novel-mir-936	no	no	no	no	no	no	no	yes	no	no	no	0.09	0	1.76	12.2	0.07	1.95	0.99	0.32	0.69	0	0	0	0.28	0	0	0	1.76	10.54	13.86	1.24	2.66	1.94	0.29	1.27	1.42	0.08	0.15	0.71	1.02	0.51	0.53	0	0.13	0	0	0	0	0
ecaub_novel-miR-937;ecaub_novel-mir-937	no	no	yes	yes	yes	yes	no	yes	yes	no	no	6.16	0.1	145.12	273.9	8.69	112.92	123.35	24.09	47.83	0	0	3.04	2.68	12.76	0	4.7	145.12	124.68	423.13	99.06	158.49	81.22	161.37	98.64	110.03	10.4	34.8	27.07	55.65	42.67	45.16	7.59	9.8	0	0	0	0	0
ecaub_novel-miR-94;ecaub_novel-mir-94	no	no	no	no	no	no	no	no	no	no	no	0	1.17	0	0	0	0	0	0	0	1.23	0.16	0	0	0	0	0	0	0	0	0	0	0	0	0	0	0	0	0	0	0	0	0	0	0	0	0	0	1.82
ecaub_novel-miR-941;ecaub_novel-mir-941	no	no	no	no	no	no	no	no	no	no	no	0	1.16	0	0.88	0	0	0	0	0	1.03	2.67	0	0	0	2.01	5.88	0	1.76	0	0	0	0	0	0	0	0	0	0	0	0	0	0	0	0	0.75	0.88	0	0
ecaub_novel-miR-942;ecaub_novel-mir-942	no	no	no	no	no	no	no	no	no	no	no	0.37	0	1.18	3.67	0.54	5.17	0.44	3.79	4.03	0	0	0.52	0.14	0.46	0	0	1.18	0	7.34	1.42	11.4	2.67	1.14	0	0.17	0.71	9.69	0.95	2.71	2.29	7.09	0.49	0.6	0	0	0	0	0
ecaub_novel-miR-943;ecaub_novel-mir-943	no	no	no	no	no	no	no	no	no	no	no	0.45	0	0	0	0.43	0.78	0.13	6.49	4.11	0	0	0.84	0.49	0	0	0	0	0	0	0	1.14	1.2	0	0.23	0.17	9.01	7.36	3.09	6.87	1.27	4.2	0.73	0.13	0	0	0	0	0
ecaub_novel-miR-944;ecaub_novel-mir-944	no	no	no	no	no	no	no	no	no	no	no	1.45	0	4.7	14.67	1.51	3.36	0.04	1.82	3.47	0	0	1.36	0.49	2.51	0	0	4.7	0	29.35	3.02	4.56	2.49	0	0.12	0	1.22	1.88	2.37	2.19	5.08	3.15	2.69	0.33	0	0	0	0	0
ecaub_novel-miR-945;ecaub_novel-mir-945	no	no	no	no	no	no	no	no	no	no	no	0	0.9	0	0	0	0	0	0	0	0.94	0	0	0	0	0	0	0	0	0	0	0	0	0	0	0	0	0	0	0	0	0	0	0	3.39	0	0	0	0
ecaub_novel-miR-947;ecaub_novel-mir-947	no	no	no	no	no	no	no	no	no	no	no	1.17	0	1.76	0	2.56	3.79	5.85	0.05	2.54	0	0	0.19	0.35	2.96	0	0	1.76	0	0	5.87	4.94	0.55	13.16	1.38	3	0	0.15	0	0.66	3.81	3.15	4.65	0.46	0	0	0	0	0
ecaub_novel-miR-949;ecaub_novel-mir-949	no	no	no	no	no	no	no	yes	yes	no	no	0.84	0.26	11.75	35.68	0.69	0.09	0.84	1.89	5.42	0	0	1.29	0.78	0.46	0	11.75	11.75	17.56	53.81	0.18	0	0.09	0.29	1.15	1.08	1.59	0.75	3.32	4.97	7.87	3.41	0.24	1.13	0	0	0	0	0
ecaub_novel-miR-95;ecaub_novel-mir-95	no	no	no	no	no	no	no	no	no	no	no	0.92	0	0	0.41	4.91	5.29	0.57	2.74	3.17	0	0	0.26	0.21	2.28	0	0	0	0	0.82	0.71	13.68	1.47	1.14	0.23	0.33	0.38	1.43	6.41	1.39	8.13	0	9.55	0.26	0	0	0	0	0
ecaub_novel-miR-950;ecaub_novel-mir-950	no	no	no	no	no	no	no	no	no	yes	no	0	1.55	0	0	0	0.06	0	0	0	0.56	0.21	0	0	0	36.2	10.58	0	0	0	0	0	0.18	0	0	0	0	0	0	0	0	0	0	0	3.39	0	0.18	0	0
ecaub_novel-miR-951;ecaub_novel-mir-951	no	no	no	no	no	no	no	yes	no	no	no	0.61	0	4.11	88.68	0.63	1.79	2.24	0.88	1.4	0	0	0.71	0.42	0.68	0	0	4.11	154.53	22.83	1.42	2.28	1.66	2.58	1.96	2.17	0.63	1.05	0.95	1.1	1.78	1.31	0.73	0.53	0	0	0	0	0
ecaub_novel-miR-953;ecaub_novel-mir-953	no	no	no	no	no	no	no	no	no	no	no	1.69	0	0.59	0	1.19	1.72	0.88	0.95	0.91	0	0	1.23	1.34	2.51	0	0	0.59	0	0	3.2	1.14	0.83	0.29	1.27	1.08	0.29	2.33	0.24	1.97	0.76	0	1.71	0.66	0	0	0	0	0
ecaub_novel-miR-954;ecaub_novel-mir-954	no	no	no	no	no	no	no	no	no	no	no	0	0.45	0	0	0	0	0	0	0	0.47	0	0	0	0	0	0	0	0	0	0	0	0	0	0	0	0	0	0	0	0	0	0	0	0	0	0	0	0.61
ecaub_novel-miR-551;ecaub_novel-mir-955	no	no	no	no	no	no	no	no	no	no	no	0	1.1	0	0	0	0	0	0	0	1.15	0	0	0	0	0	0	0	0	0	0	0	0	0	0	0	0	0	0	0	0	0	0	0	15.25	2.25	1.05	0	0
ecaub_novel-miR-955;ecaub_novel-mir-955	no	no	no	no	no	no	no	no	no	no	no	0	1.1	0	0	0	0	0	0	0	1.15	0	0	0	0	0	0	0	0	0	0	0	0	0	0	0	0	0	0	0	0	0	0	0	15.25	2.25	1.05	0	0
ecaub_novel-miR-957;ecaub_novel-mir-957	no	no	no	no	no	no	no	no	no	no	no	1.3	0	8.23	8.97	0.89	1.81	0.12	0.71	2.35	0	0	0.19	0.07	3.65	0	0	8.23	0	17.94	1.07	3.8	0.55	0.29	0	0.08	0.17	0.08	1.9	0.37	4.06	2.63	1.71	0.07	0	0	0	0	0
ecaub_novel-miR-96;ecaub_novel-mir-96	no	no	no	no	no	no	no	no	no	no	no	4.63	0	2.94	4.14	3.69	6.03	12.13	2.89	5.74	0	0	4.92	3.03	5.92	0	0	2.94	1.76	6.52	5.16	10.26	2.67	6.87	3	26.53	2.6	3.46	2.61	4.1	8.13	4.99	4.41	2.98	0	0	0	0	0
ecaub_novel-miR-959;ecaub_novel-mir-960	no	no	no	no	no	no	no	no	no	no	no	0	0.56	0	1.76	0	0	0	0.04	0	0.59	1.69	0	0	0	0	0	0	3.51	0	0	0	0	0	0	0	0.13	0	0	0	0	0	0	0	0	0	0	0	0
ecaub_novel-miR-960;ecaub_novel-mir-960	no	no	no	no	no	no	no	no	no	no	no	0	0.56	0	1.76	0	0	0	0.04	0	0.59	1.69	0	0	0	0	0	0	3.51	0	0	0	0	0	0	0	0.13	0	0	0	0	0	0	0	0	0	0	0	0
ecaub_novel-miR-961;ecaub_novel-mir-961	no	no	no	no	no	no	no	no	no	no	no	0	3.4	0	0	0	0	0	0	0	3.56	0	0	0	0	0	0	0	0	0	0	0	0	0	0	0	0	0	0	0	0	0	0	0	5.08	0	0	2.27	0
ecaub_novel-miR-962;ecaub_novel-mir-961	no	no	no	no	no	no	no	no	no	no	no	0	1.8	0	0	0	0	0	0	0	1.88	0	0	0	0	0	0	0	0	0	0	0	0	0	0	0	0	0	0	0	0	0	0	0	5.08	0	0	0	0
ecaub_novel-miR-962;ecaub_novel-mir-962	no	no	no	no	no	no	no	no	no	no	no	0	1.27	0	0	0	0	0	0	0	1.33	0	0	0	0	0	0	0	0	0	0	0	0	0	0	0	0	0	0	0	0	0	0	0	5.08	0	0	0	0
ecaub_novel-miR-965;ecaub_novel-mir-965	no	no	no	no	no	no	no	no	no	no	no	2.58	0	1.76	0	2.76	5.11	2.67	2.1	3.33	0	0	1.62	0.42	5.7	0	0	1.76	0	0	6.05	4.94	4.33	1.43	2.08	4.5	0.59	5.49	0.24	1.1	8.38	0.53	3.67	1.85	0	0	0	0	0
ecaub_novel-miR-966;ecaub_novel-mir-965	no	no	no	no	no	no	no	no	no	no	no	2.58	0	1.76	0	2.76	5.11	2.67	2.1	3.33	0	0	1.62	0.42	5.7	0	0	1.76	0	0	6.05	4.94	4.33	1.43	2.08	4.5	0.59	5.49	0.24	1.1	8.38	0.53	3.67	1.85	0	0	0	0	0
ecaub_novel-miR-965;ecaub_novel-mir-966	no	no	no	no	no	no	no	no	no	no	no	4.51	0	2.94	0	8.65	10.26	7.73	3.14	11.41	0	0	2.59	1.13	9.8	0	0	2.94	0	0	9.43	14.44	6.91	12.59	4.27	6.34	0.63	8.57	0.24	6.87	21.59	5.78	14.2	3.11	0	0	0	0	0
ecaub_novel-miR-966;ecaub_novel-mir-966	no	no	no	no	no	no	no	no	no	no	no	4.51	0	2.94	0	8.65	10.26	7.73	3.14	11.41	0	0	2.59	1.13	9.8	0	0	2.94	0	0	9.43	14.44	6.91	12.59	4.27	6.34	0.63	8.57	0.24	6.87	21.59	5.78	14.2	3.11	0	0	0	0	0
ecaub_novel-miR-968;ecaub_novel-mir-968	no	no	no	no	no	no	no	no	no	yes	no	0.08	2.68	0	2.16	0	0.16	0.12	0.03	0	0.19	1.05	0	0	0.23	72.39	42.31	0	3.51	0.82	0	0.38	0.09	0	0.35	0	0	0.08	0	0	0	0	0	0	0	0	0.18	0	0
ecaub_novel-miR-969;ecaub_novel-mir-969	no	no	no	no	no	no	no	no	no	no	no	2.69	0	4.11	22.3	3.38	1.12	3.73	5.58	12.27	0	0	1.1	0.35	6.61	0	0	4.11	42.15	2.45	0.18	1.52	1.66	8.58	1.27	1.33	1.8	3.31	11.64	3.73	15.75	17.33	6.36	0.4	0	0	0	0	0
ecaub_novel-miR-97;ecaub_novel-mir-97	no	no	no	no	no	no	no	yes	yes	no	no	3.72	0.08	29.96	22.08	4.93	1.21	0.56	2.23	1.19	0	0	4.08	4.8	2.28	0	3.53	29.96	24.58	19.57	1.42	0	2.21	0	0.69	1	3.52	1.73	1.42	1.54	2.03	0	4.9	4.96	0	0	0	0	0
ecaub_novel-miR-970;ecaub_novel-mir-970	no	no	no	no	no	no	no	no	no	no	no	1.55	0	0	2.16	2.93	1.71	0.93	3.56	2.4	0	0	1.36	1.69	1.6	0	0	0	3.51	0.82	1.78	0.76	2.58	2.29	0.35	0.17	2.14	1.65	6.89	0.73	2.54	3.94	5.14	0.73	0	0	0	0	0
ecaub_novel-miR-973;ecaub_novel-mir-973	no	no	no	no	no	no	no	no	no	no	no	26.34	0	7.64	0	50.85	4.12	3.21	2.36	3.71	0	0	23.37	8.26	47.4	0	0	7.64	0	0	2.67	6.84	2.86	5.72	0.81	3.09	0.46	3.53	3.09	0.37	7.37	3.41	96.93	4.77	0	0	0	0	0
ecaub_novel-miR-974;ecaub_novel-mir-974	no	no	no	no	no	no	no	no	no	no	no	3.12	0	0	0	5.56	1.62	0	1.51	4.64	0	0	2.07	1.13	6.15	0	0	0	0	0	0.89	3.04	0.92	0	0	0	1.17	0.75	2.61	0.8	8.13	4.99	9.79	1.32	0	0	0	0	0
ecaub_novel-miR-975;ecaub_novel-mir-975	no	no	no	no	no	no	no	no	no	no	no	0.94	0	1.18	0	2.06	6.62	2.24	1.62	3.62	0	0	0.71	0.28	1.82	0	0	1.18	0	0	10.49	8.36	1.01	2.58	1.73	2.42	0.38	2.1	2.37	1.17	8.89	0.79	2.94	1.19	0	0	0	0	0
ecaub_novel-miR-976;ecaub_novel-mir-976	no	no	no	no	no	no	no	yes	yes	no	no	1.85	0	11.16	69.11	3.1	9.54	1.55	4.52	3.19	0	0	0.84	1.06	3.65	0	0	11.16	108.88	29.35	6.94	16.34	5.35	1.72	0.92	2	1.43	0.98	11.16	1.32	4.32	3.94	5.14	1.06	0	0	0	0	0
ecaub_novel-miR-890;ecaub_novel-mir-980	no	no	no	no	no	no	no	yes	no	no	no	2.61	0	2.35	56.98	1.98	5.53	3.25	1.39	4.94	0	0	2.72	3.53	1.6	0	0	2.35	100.1	13.86	7.83	6.46	2.3	0.86	2.54	6.34	1.47	1.28	1.42	11.7	0.51	2.63	0.98	2.98	0	0	0	0	0
ecaub_novel-miR-980;ecaub_novel-mir-980	no	no	no	no	no	no	no	yes	no	no	no	2.61	0	2.35	56.98	1.98	5.53	3.25	1.39	4.94	0	0	2.72	3.53	1.6	0	0	2.35	100.1	13.86	7.83	6.46	2.3	0.86	2.54	6.34	1.47	1.28	1.42	11.7	0.51	2.63	0.98	2.98	0	0	0	0	0
ecaub_novel-miR-982;ecaub_novel-mir-982	no	no	no	no	no	no	no	no	no	no	no	6.25	0	4.11	0.88	7.76	11.55	6.01	7.85	6.36	0	0	1.88	5.72	11.17	0	0	4.11	1.76	0	13.87	13.68	7.1	5.15	6.11	6.76	6	8.04	9.5	3.22	12.19	3.68	12.48	3.04	0	0	0	0	0
ecaub_novel-miR-987;ecaub_novel-mir-987	no	no	no	no	no	no	no	no	yes	yes	no	1.61	3.29	17.04	29.54	1.53	6.9	10.78	3.3	2.31	0	0	1.49	1.06	2.28	140.76	10.58	17.04	50.93	8.15	3.2	12.16	5.35	17.74	11.19	3.42	1.17	4.21	4.51	1.76	2.54	2.63	2.2	0.86	0	0	0	0	0
ecaub_novel-miR-99;ecaub_novel-mir-99	no	no	no	no	no	no	no	no	no	no	no	4.06	0	0	0	3.48	0.91	0.04	1.33	2.65	0	0	5.57	4.09	2.51	0	0	0	0	0	0.89	0	1.84	0	0.12	0	0.8	2.48	0.71	4.61	1.78	1.58	2.2	4.77	0	0	0	0	0
ecaub_novel-miR-991;ecaub_novel-mir-991	no	no	no	no	no	no	no	no	no	no	no	1.73	0	0	0	0.92	9.19	2.01	2.73	1.83	0	0	1.1	2.05	2.05	0	0	0	0	0	13.16	7.22	7.19	1.14	1.96	2.92	1.01	5.04	2.14	1.9	2.29	1.31	1.71	0.13	0	0	0	0	0
ecaub_novel-miR-994;ecaub_novel-mir-994	no	no	no	no	no	no	no	no	no	no	no	0	0.79	0	0	0	0	0	0	0	0.83	0.42	0	0	0	0	0	0	0	0	0	0	0	0	0	0	0	0	0	0	0	0	0	0	3.39	3	0.18	1.81	0
ecaub_novel-miR-999;ecaub_novel-mir-999	no	no	no	no	no	yes	no	yes	no	yes	no	0.74	20.04	5.29	18.88	2.42	31.52	2.27	3.71	3.71	0.06	0	0.52	0.78	0.91	583.15	336.17	5.29	26.34	11.41	14.76	48.65	31.16	3.15	2.08	1.58	1.43	5.19	4.51	2.85	4.06	4.2	3.92	0.93	0	0	0	0	0
[truncated: 44 more columns]
