# Supplementary material for: Novel equine tissue miRNAs and breed-related miRNA expressed in serum
Source: BMC Genomics. 2016 Oct 26;17:831. doi: 10.1186/s12864-016-3168-2 (PMC5080802; doi:10.1186/s12864-016-3168-2)
Supplement: Additional file 4: Table S3. — Novel miRNA characteristics. An Excel table with novel miRNAs identified in this study. Mature miRNA sequences, genomic coordinates of the hairpins, strand and miRDeep2 score are given. (XLSX 85 kb) [file 12864_2016_3168_MOESM4_ESM.xlsx]

## Sheet: summary2.txt
novel_mir	chr	strand	length	hairpin position	mature miRNA sequence	similar mature miRNA identified in horse before
ecaub_novel-mir-1	chr10	+	23	chr10:10283820..10283872:+	CAGCCCUAGCUCCCAAACUCUAA	Mach et al. 2016 new-eca-mir-429 21 AGCCCTAGCTCCCAAACTCTA 10 10283850 10283872 +
ecaub_novel-mir-2	chr10	+	25	chr10:11102740..11102794:+	GGAGCGGGCCGGGCGGGGCCGGGGC
ecaub_novel-mir-4	chr10	-	23	chr10:1307912..1307977:-	ACUGGACUUGGUCAGUCUUGGCU
ecaub_novel-mir-6	chr10	-	22	chr10:13440942..13441003:-	CCUGGCCUCAUGCCUUCCCAGG
ecaub_novel-mir-13	chr10	+	22	chr10:19643998..19644057:+	GCUGUGCCAUUGGGGAGGCAGU
ecaub_novel-mir-15	chr10	-	23	chr10:2115989..2116044:-	CAGUUCAGGUUCUUCAGCAGAGU
ecaub_novel-mir-18	chr10	-	22	chr10:23096113..23096166:-	GAGGGCCUGGCUGAAUUUCACC
ecaub_novel-mir-19	chr10	-	22	chr10:23401841..23401893:-	UGUAGGGUCUGGGGAGAUUAAG
ecaub_novel-mir-22	chr10	+	22	chr10:44358191..44358267:+	AUCUGUUGAGAAGGGCUAUGAG
ecaub_novel-mir-23	chr10	-	21	chr10:46292738..46292808:-	ACAGCAGGCACAGCAGGGCAG
ecaub_novel-mir-25	chr10	-	21	chr10:50072472..50072561:-	UGGAAUGGCCCUCGACGUCUG
ecaub_novel-mir-26	chr10	+	24	chr10:50989635..50989700:+	GUCACUGGGGAAGUCCUGCUCUUC
ecaub_novel-mir-27	chr10	+	23	chr10:5456608..5456693:+	CCCUAGUUUGGUUCAGGGCACGU
ecaub_novel-mir-28	chr10	+	23	chr10:5546064..5546124:+	ACAGUUCCAGGGAGCACCGUUUA
ecaub_novel-mir-29	chr10	-	21	chr10:57575467..57575549:-	GAUGAUGCUGUACAGAGUAUA
ecaub_novel-mir-30	chr10	-	23	chr10:61225627..61225695:-	UGGCUCAGUUGUCCAGGGACAGG
ecaub_novel-mir-32	chr10	+	23	chr10:69575206..69575257:+	UUUGGCAAGUGUAGCAGUCUGGA
ecaub_novel-mir-34	chr10	-	22	chr10:77232894..77232955:-	UUCAAGUAACUUGACUUCAGCU
ecaub_novel-mir-35	chr10	-	22	chr10:80688035..80688086:-	GCUGUGGUCUCAGGGCUCUGGA
ecaub_novel-mir-36	chr10	+	23	chr10:82909259..82909320:+	UUCACAGUGGCUCUCAAGGCCCC
ecaub_novel-mir-37	chr10	+	22	chr10:9118414..9118463:+	UGGUUCAGGUGAGUCGUAAGGU
ecaub_novel-mir-38	chr10	-	22	chr10:9816754..9816817:-	CAGAGCAGGAGUGACUUGCUUC
ecaub_novel-mir-39	chr1	+	22	chr1:101315704..101315775:+	UUUGGCAAUGGCAGCACACAUC
ecaub_novel-mir-40	chr1	+	23	chr1:10170202..10170259:+	UGGCUCAGAAGUGCAGGUGCAUG
ecaub_novel-mir-41	chr1	-	21	chr1:107108948..107109028:-	GGAUGUUGCUCAGGGCUAAUC
ecaub_novel-mir-46	chr11	-	24	chr11:10923370..10923447:-	AUAUGUUGGGGUGGGCUGGCAUGA
ecaub_novel-mir-47	chr1	-	22	chr1:111641211..111641268:-	GAGAGCAGGAUGUCUGCUGCAG
ecaub_novel-mir-50	chr11	-	21	chr11:12215252..12215305:-	CAGAGCAGGAUGUCAGGCGGU
ecaub_novel-mir-51	chr1	+	22	chr1:112525408..112525489:+	CCCAGUGUUCAGACUGCUGGUU
ecaub_novel-mir-53	chr1	-	22	chr1:113736787..113736847:-	GUGAGGAGGAGAGCCUGAGCAG
ecaub_novel-mir-54	chr11	-	23	chr11:1471021..1471080:-	UCGACUGACCCUGGGCCGGGAGC
ecaub_novel-mir-55	chr1	+	23	chr1:116015992..116016061:+	ACUCCGUGCCUCUUCACAGGACC
ecaub_novel-mir-57	chr11	-	23	chr11:18626206..18626282:-	CCUGGCAUACCAUAUGCAGGUUU
ecaub_novel-mir-58	chr1	-	23	chr1:118950506..118950573:-	UGCCCACCUGUCACCUGCCCUGC
ecaub_novel-mir-59	chr11	+	22	chr11:19006158..19006223:+	GGUGCCUGGUGCACAGCUGCCU
ecaub_novel-mir-60	chr11	+	23	chr11:19279886..19279965:+	UGGGCAGAAGUAGGGGCCAGUGG
ecaub_novel-mir-61	chr1	+	22	chr1:119284242..119284311:+	UGGCUCAGGGACCGUGGAAUGA
ecaub_novel-mir-62	chr1	+	22	chr1:119438694..119438757:+	ACAAGUCAGGAGAGACCCUGGG
ecaub_novel-mir-63	chr11	+	21	chr11:19957507..19957574:+	CUGAACCCUACCAGCGCCAGA
ecaub_novel-mir-64	chr11	-	21	chr11:19962512..19962579:-	CUGAACCCUACCAGCGCCAGA	Lee at al. 2016 eca-n02 CAGCUGAACCCUACCAGCGCCAGA Chr11:19962503..19962590:-
ecaub_novel-mir-65	chr1	-	21	chr1:120230842..120230923:-	CUCUUGCUGCUUGGUGCCUUU
ecaub_novel-mir-74	chr1	-	23	chr1:129287398..129287457:-	ACGAUGAUGAUGGUGGUGAAGAU	Kim et al. 2014 Novel_00060 novel ACGAUGAUGAUGGUGGUGAAG, Kim et al. 2014 Novel_00153 novel ACGAUGAUGAUGGUGGUGAA
ecaub_novel-mir-78	chr1	-	22	chr1:131936986..131937048:-	CAAGGCACGUUCUUCCUGUGAU
ecaub_novel-mir-79	chr11	-	23	chr11:32834360..32834424:-	GGAGAGGACGCAGUCUGAGUGGU
ecaub_novel-mir-80	chr11	-	24	chr11:32855027..32855084:-	CCACGAGGAGGAGGCGCAGCGUUC
ecaub_novel-mir-81	chr1	-	21	chr1:134352383..134352429:-	CGGGGACCCGGACGAAGCGUU
ecaub_novel-mir-83	chr11	-	22	chr11:3676647..3676698:-	CAAGGCAUGGCUCCUUCUGUGC
ecaub_novel-mir-84	chr1	-	23	chr1:136794499..136794580:-	CACUAGAUUGUGAGCUCCUUGUG
ecaub_novel-mir-85	chr1	+	22	chr1:137211563..137211615:+	CGGGUGGUAGACUGGCUUUGGC
ecaub_novel-mir-86	chr1	-	22	chr1:13723986..13724041:-	AAGCUGCCAUGGUCCUUACACA
ecaub_novel-mir-87	chr1	-	23	chr1:13775675..13775725:-	AAACCAGGGGCCUGUGGGAGGUG
ecaub_novel-mir-89	chr11	+	21	chr11:38026818..38026877:+	CAGGUUGCCCAGGGCUAGGGC
ecaub_novel-mir-90	chr11	+	23	chr11:38301945..38302013:+	UGAGCUGGGCUUUGAAGGCUAAG
ecaub_novel-mir-91	chr1	+	21	chr1:138389271..138389323:+	UCUACAGUGCACGUGGAGUUG
ecaub_novel-mir-92	chr1	+	21	chr1:138577528..138577589:+	UCUUGCUGCUCCCAGUGCUGG
ecaub_novel-mir-94	chr11	+	22	chr11:3891482..3891531:+	CGGGGGUCGGCAGACUGCAGCC
ecaub_novel-mir-95	chr1	-	22	chr1:139311317..139311376:-	CAGCCAGCUAGCAACCUACUAC
ecaub_novel-mir-96	chr11	+	21	chr11:40642305..40642349:+	CCUGGACGGCUUGAUCUGGUC
ecaub_novel-mir-97	chr11	-	23	chr11:40793118..40793181:-	GCCUGGGCCCCACCCAAGACCAG
ecaub_novel-mir-99	chr11	+	21	chr11:41928031..41928078:+	AAGGCACGGGACCUGCUGACU
ecaub_novel-mir-100	chr1	+	20	chr1:141942178..141942247:+	UGGAAUGUAAAGAAAGCAUA
ecaub_novel-mir-101	chr11	-	22	chr11:42750708..42750770:-	CCUGUCCUGCUCCGCCCCCAGC	Desjardin et al. 2014 new-eca-mir-501 11 42750709 42750730 22 - CCTGTCCTGCTCCGCCCCCAG
ecaub_novel-mir-103	chr11	-	24	chr11:43405539..43405613:-	GGGAAAAAAGAACUUGAGACUUGG
ecaub_novel-mir-104	chr1	-	22	chr1:144018923..144018981:-	UGGAAACACUUCUGCACAAACU
ecaub_novel-mir-110	chr11	+	24	chr11:46405302..46405354:+	UGGCUCAGCCUGAUUCCUCUGCAC
ecaub_novel-mir-111	chr11	-	23	chr11:47449019..47449081:-	UCUUCUCCAGGCCUCAGUCCCCC
ecaub_novel-mir-114	chr11	-	23	chr11:49046303..49046359:-	CAUCUACUUCCACUGUAGCCAUU
ecaub_novel-mir-118	chr1	+	22	chr1:15316401..15316457:+	UGGCACCAGCACUGGCGGUGGC
ecaub_novel-mir-120	chr11	+	22	chr11:54898575..54898651:+	CAAGGCACGGGAGGAGUGCUGC
ecaub_novel-mir-121	chr11	-	22	chr11:56666840..56666887:-	UGGAAUGUAACUCCAUGUGGCA
ecaub_novel-mir-122	chr1	-	22	chr1:157138509..157138556:-	GGAGAUGCUGUGGACCCCGCCC
ecaub_novel-mir-124	chr1	-	23	chr1:157753097..157753152:-	CGAUGUUGAAAUCCUAGCCCCAA
ecaub_novel-mir-126	chr11	-	22	chr11:59161552..59161617:-	UUCACAGUGGCUCCACCUUCAU
ecaub_novel-mir-127	chr11	+	22	chr11:59363284..59363355:+	CUCCUGACUCCAGGUCUCACCA
ecaub_novel-mir-129	chr11	-	22	chr11:60549542..60549630:-	AGCAUGGCACUCAGCGCAGCAG
ecaub_novel-mir-132	chr11	-	22	chr11:60914795..60914854:-	CUGUAGUCACCAGCCACAUGUC
ecaub_novel-mir-137	chr1	+	22	chr1:174029847..174029902:+	CUAUACAGUCUGUGUGAGCCCU
ecaub_novel-mir-138	chr1	+	23	chr1:178492105..178492172:+	AACAUUCACAUAGUGAUUUCUGC
ecaub_novel-mir-140	chr1	+	22	chr1:181860460..181860544:+	UGGCUCAGCCUCUGUUUCCACC
ecaub_novel-mir-141	chr1	+	21	chr1:18987655..18987718:+	UUCACAGUGGCUAUAUUUUAC
ecaub_novel-mir-143	chr12	-	23	chr12:10947470..10947522:-	CAGAAGCUGCUUGGGUGUGGGCU
ecaub_novel-mir-144	chr12	-	23	chr12:20894779..20894826:-	GAUGAUGCCCAUGUAGGCUAUCU
ecaub_novel-mir-151	chr12	-	23	chr12:23210276..23210329:-	UGGUGUCCCUGAGGUGUGCCUGA
ecaub_novel-mir-153	chr12	+	23	chr12:25741282..25741346:+	UCUGACUCGCAGUCUCCUCCGCC
ecaub_novel-mir-154	chr12	+	23	chr12:25741323..25741383:+	UCUGACUCGCAGUCUCCUCCGCC
ecaub_novel-mir-156	chr12	-	23	chr12:30516962..30517011:-	GCCCCUGGGCAGCGAGAUCCGGC
ecaub_novel-mir-158	chr12	+	23	chr12:31852222..31852293:+	AGAGGUGACGAGGCUCAAAGGCC
ecaub_novel-mir-161	chr12	+	21	chr12:32191253..32191300:+	UUUGGCAAUGGCAGCCCCAUU
ecaub_novel-mir-162	chr12	+	21	chr12:32254638..32254685:+	UUUGGCAAUGGCAGCCCCAUU
ecaub_novel-mir-163	chr1	+	22	chr1:2381945..2382015:+	CAGAGCAGGAUGCUUGCAUCAG
ecaub_novel-mir-164	chr1	-	23	chr1:25477689..25477750:-	ACUGGACUUUUCUCUGAGAAAGG
ecaub_novel-mir-165	chr1	-	22	chr1:26202435..26202507:-	UAGCACCAGAGUCUUAGGGCAC
ecaub_novel-mir-167	chr1	+	23	chr1:2678797..2678848:+	CCUGUCAUUCCUGAAGCUCUGGC
ecaub_novel-mir-168	chr1	-	21	chr1:26830848..26830894:-	CCUGGACGGCUUUCCUUGCCU
ecaub_novel-mir-169	chr1	-	22	chr1:26865643..26865711:-	ACUCCGUGCCUCUUCAUAGGAU
ecaub_novel-mir-170	chr1	+	23	chr1:27146568..27146631:+	ACACCACUGGACCGGCCCGUUAA
ecaub_novel-mir-171	chr1	-	23	chr1:27927636..27927704:-	AAACUGUGGGCCACCGCAGUGGA
ecaub_novel-mir-172	chr1	-	21	chr1:29444804..29444849:-	GGUUUAGGAGCUUAGCUUCAC
ecaub_novel-mir-174	chr1	-	22	chr1:29505793..29505877:-	GCUGUGCCAUUGAGGAGCCCAA
ecaub_novel-mir-176	chr13	+	22	chr13:11397496..11397553:+	CGGGCUGCAGGCUGCCAGGGGC
ecaub_novel-mir-177	chr13	-	21	chr13:13011900..13011943:-	UCUUGCUGCUGGGGUCCCUGG
ecaub_novel-mir-179	chr13	-	22	chr13:18436525..18436575:-	UGGUCUGAAGACUCAGGAGUGA
ecaub_novel-mir-180	chr13	-	23	chr13:19039335..19039396:-	CUAGCACUUUCACAGGUCCUCCC
ecaub_novel-mir-181	chr13	+	23	chr13:19619574..19619620:+	AGGGCUGGAUGGGCUGUCUGAGC
ecaub_novel-mir-182	chr13	+	22	chr13:19620838..19620897:+	CUGGGGUGGAUGGAAUUCUGAG
ecaub_novel-mir-184	chr13	-	23	chr13:28857992..28858053:-	GGGAGCCAGGAAGGCAACUGUGG
ecaub_novel-mir-185	chr1	-	21	chr1:32901161..32901250:-	CCCAGUGUUCAGAGAUAGGCA
ecaub_novel-mir-186	chr13	-	21	chr13:2966103..2966174:-	CCAAAUGCUGCUUCUGGAAGA
ecaub_novel-mir-187	chr13	-	23	chr13:30627163..30627235:-	AGGGACUCUGGGAAAAUGGGCAC
ecaub_novel-mir-188	chr13	-	22	chr13:32566497..32566568:-	GACCUGCCCUUGAAGCCUGGCU
ecaub_novel-mir-190	chr13	-	21	chr13:34603820..34603898:-	CAUCUGUAGGAUGGCUCAGCU
ecaub_novel-mir-192	chr13	-	22	chr13:38555269..38555316:-	CGGCACCAUGGUUUUAGCCAAG
ecaub_novel-mir-193	chr13	-	22	chr13:38577976..38578040:-	UUGGGCAUCUAGGAGAGGGGUG
ecaub_novel-mir-194	chr13	-	22	chr13:39458821..39458891:-	AGAUGUUACUCAGGGCUAACCU
ecaub_novel-mir-198	chr13	+	22	chr13:41764640..41764696:+	UGUGGAGCUGUGGGGCGCAACC	Kim et al. 2014 TG1204R4084-m0019_5p novel UGUGGAGCUGUGGGGCGCAACC
ecaub_novel-mir-199	chr13	-	23	chr13:42435179..42435243:-	AGGACCUCUGAGCUCUCCCAGCG
ecaub_novel-mir-200	chr13	+	22	chr13:42435185..42435241:+	GCGCUGGGAGAGCUCAGAGGUC
ecaub_novel-mir-203	chr1	+	22	chr1:35590128..35590199:+	CAAGGCAGCCCUCCUGUGACGG	Mach et al. 2016 new-eca-mir-021 22 CAAGGCAGCCCTCCTGTGACGG 1 35590128 35590150 +
ecaub_novel-mir-205	chr13	+	23	chr13:5985848..5985922:+	AGGGACUCUGGGAAUAAGGAGUG
ecaub_novel-mir-206	chr13	+	25	chr13:6028593..6028651:+	UCCCUGUCCUCCAGGAGCUCACUUA	Desjardin et al. 2014 new-eca-mir-544 13 12280012 12280032 21 + CCCTGTCCTCCAGGAGCTCA, Kim et al. 2014 Novel_00530 novel UCCCUGUCCUCCAGGAGCUCACU, Mach et al. 2016 new-eca-mir-544 22 TCCCTGTCCTCCAGGAGCTCAC 13 12280011 12280033 +; Mach et al 2016 new-eca-mir-265 22 TCCCTGTCCTCCAGGAGCTCAC 6 8896954 8896976 +
ecaub_novel-mir-208	chr1	-	22	chr1:37223285..37223367:-	AGCUGGUAAAAUUUGGUUGAUA
ecaub_novel-mir-213	chr13	-	22	chr13:9272985..9273048:-	GAUGAUGCCAGCUGAAUAGCAG
ecaub_novel-mir-214	chr1	+	22	chr1:39460823..39460881:+	AUGCAAUGUCUGUUGCAGAUAU
ecaub_novel-mir-216	chr14	-	22	chr14:15095947..15096020:-	AUCGUGGUAAACCUGCUAGUCU
ecaub_novel-mir-218	chr14	-	21	chr14:1979817..1979862:-	AGCACCAUAGGAAAUAUUUUA
ecaub_novel-mir-221	chr14	-	21	chr14:24081228..24081309:-	GGUGCCUGGUAUACAGUAGAU
ecaub_novel-mir-222	chr14	+	22	chr14:26485990..26486058:+	CAAGGCACGGACUUACACACAG
ecaub_novel-mir-223	chr14	+	23	chr14:27616919..27616976:+	AGGAGGUGGGCCAAGACCUGGGC
ecaub_novel-mir-224	chr14	+	22	chr14:27652654..27652718:+	UUAUCAGAAUCUCCAGGGGCUU
ecaub_novel-mir-228	chr14	+	21	chr14:3585463..3585515:+	GGUUGAAAAGGUUUGGUGACU
ecaub_novel-mir-231	chr1	+	21	chr1:43976772..43976829:+	CCUGUGGGAUUUGCGUGUCUU
ecaub_novel-mir-232	chr14	-	21	chr14:40430762..40430841:-	GUUCCGUGCUUCUUCUGGCAU
ecaub_novel-mir-233	chr14	-	22	chr14:40802775..40802820:-	UGAGGCAGGAGUGACUAGCUCU
ecaub_novel-mir-235	chr14	-	23	chr14:4780671..4780739:-	UCUCCUGUCUCUCCUGCCCCAGU
ecaub_novel-mir-237	chr14	+	23	chr14:61962189..61962267:+	UCAGUGCACUACAGCCAUUUGGU
ecaub_novel-mir-239	chr14	+	22	chr14:68661968..68662050:+	CUAGCACCAUCACUUUUGGGAA
ecaub_novel-mir-241	chr14	-	23	chr14:7190217..7190293:-	CAGGCUGGGGAAACCCUCUCCCU
ecaub_novel-mir-242	chr14	+	22	chr14:75542009..75542084:+	CACGCUCAUGCACACACCUAAG
ecaub_novel-mir-244	chr14	+	24	chr14:77655682..77655769:+	UGUAAACACCUAGUGUUCCUGGUG
ecaub_novel-mir-245	chr14	-	23	chr14:7814942..7814991:-	CGCUGAAACCAGGAAGAUCCCCA
ecaub_novel-mir-246	chr1	+	24	chr1:48647859..48647927:+	UGUCUGAGAACAGUUGAGGAGCCC
ecaub_novel-mir-248	chr14	+	22	chr14:92644668..92644714:+	GUGGGUGCUUCCACAGACCAGG
ecaub_novel-mir-253	chr15	+	23	chr15:17710276..17710348:+	UGGCUCAGCCUGGCAGGGAUAAG
ecaub_novel-mir-254	chr15	-	23	chr15:18408897..18408952:-	AGGCUGUGAUGAUUGGCGCAGGG
ecaub_novel-mir-255	chr15	-	22	chr15:18722288..18722355:-	GCUGUGGUUUUGAUUAGCUGUU
ecaub_novel-mir-256	chr15	-	21	chr15:19026372..19026434:-	GAUGUUGCCCAGGGCUACAGG
ecaub_novel-mir-259	chr15	+	23	chr15:28595667..28595725:+	AGGGGAGAAGGUAAGCAGAGAAA	Kim et al. Novel_00085 novel AGGGGAGAAGGUAAGCAGAGAA
ecaub_novel-mir-261	chr15	+	22	chr15:30968728..30968804:+	UGGUGGGCUGUGACCUGGGUGA
ecaub_novel-mir-262	chr15	+	23	chr15:31882039..31882105:+	ACUAGGACAAGGAAGCUGGCAGA	Kim et al. 2014 Novel_00027 novel ACUAGGACAAGGAAGCUGGCA, Kim et al. 2014 Novel_00101 novel ACUAGGACAAGGAAGCUGGCAG
ecaub_novel-mir-263	chr15	-	23	chr15:32572056..32572123:-	GGAAGGCACGGGAAGGAUGAACC
ecaub_novel-mir-265	chr15	-	23	chr15:35508002..35508074:-	CUCUGUGUGAGGGUAUAAAAAUG
ecaub_novel-mir-270	chr15	-	22	chr15:45194975..45195039:-	AGUGUCACUUGGCCCUCUCCAU
ecaub_novel-mir-273	chr15	-	22	chr15:5452474..5452558:-	CUGGGCAUCUAGGCUGUUCCUG
ecaub_novel-mir-276	chr15	+	23	chr15:60090131..60090191:+	ACAGUACCCACUGGGUACCCUCU
ecaub_novel-mir-278	chr15	-	23	chr15:63405852..63405907:-	UAUUGCACUUGUAAAUAUUCAAC
ecaub_novel-mir-280	chr15	+	22	chr15:65717082..65717149:+	GUGAAUGGCCCUGGAAUCUGCA
ecaub_novel-mir-281	chr15	+	22	chr15:67157620..67157704:+	CAUUGCACUGUGAAGCAUCUGA
ecaub_novel-mir-284	chr15	+	23	chr15:69174835..69174895:+	AAGUGCCUUCUUAAAUUGUGUGU
ecaub_novel-mir-285	chr15	+	22	chr15:69634799..69634850:+	GCAGGCACGGGAGAGUGACAUA
ecaub_novel-mir-286	chr15	+	20	chr15:71049168..71049232:+	UCCUGUACUGAGAGUAAGAG
ecaub_novel-mir-287	chr15	-	24	chr15:72120625..72120690:-	UCCCUGUCCUCCAGGAGCUCACAC	Desjardin et al. 2014 new-eca-mir-544 13 12280012 12280032 21 + CCCTGTCCTCCAGGAGCTCA, Mach et al. 2016 new-eca-mir-544 22 TCCCTGTCCTCCAGGAGCTCAC 13 12280011 12280033 +
ecaub_novel-mir-288	chr1	-	23	chr1:57797243..57797313:-	AGGGGGCAAGGAGGGUUGGACUA
ecaub_novel-mir-289	chr1	-	21	chr1:58084139..58084194:-	UUUGGCAAUGGGCCUGACACC	Mach et al. 2016 new-eca-mir-027 21 TTTGGCAATGGGCCTGACACC 1 58084138 58084160 -
ecaub_novel-mir-292	chr1	-	23	chr1:58969322..58969381:-	CAAGGCACGGGAGGGAGCCACGG
ecaub_novel-mir-294	chr16	-	22	chr16:16809583..16809661:-	AAGAGUCCAAGCAGUAAGGUAG
ecaub_novel-mir-297	chr16	+	22	chr16:19917081..19917158:+	UUGUUACCGCCAUUAGACACUC
ecaub_novel-mir-301	chr16	+	23	chr16:26671294..26671348:+	UUGCACUUCUUUGGUUCACAUAC
ecaub_novel-mir-302	chr16	+	22	chr16:28136648..28136701:+	UCCCUGAGACCCUUUUGGGAUG
ecaub_novel-mir-304	chr16	+	22	chr16:30014437..30014495:+	UAGCACCACCCAGGGCUCAGAG
ecaub_novel-mir-305	chr16	-	22	chr16:33465860..33465907:-	UGUAAACAUCCUUGACGUGAGA
ecaub_novel-mir-306	chr16	-	22	chr16:34631832..34631891:-	AGGGGAGCAGUGUCUGGCCAGU	Kim et al. 2014 Novel_00634 novel AGGGGAGCAGUGUCUGGCCAGU
ecaub_novel-mir-311	chr16	-	21	chr16:36701676..36701746:-	CUGUCUUCAGUGGCAUCGAGG
ecaub_novel-mir-312	chr16	-	23	chr16:37044709..37044786:-	UGAGUCUCCAAGCCAGAAGUCUU
ecaub_novel-mir-313	chr16	+	21	chr16:37271548..37271605:+	GGUUAGGAGCUGUGGGUUCCU
ecaub_novel-mir-315	chr16	+	22	chr16:40101842..40101910:+	CCAGAACUGGCCUUGAGAGCAU	Kim et al. 2014 TG1204R4086-m0024_5p novel CCAGAACUGGCCUUGAGAGCAU, Kim et al. 2014 Novel_00070 novel ACUAGGACAAGGAAGCUGGCAGA, Novel_00454 novel AUGGAACUUCAGACAACAGGG, Novel_00035 novel UGUGGAGCUGUGGGGCGCAA, Novel_00405 novel AUGGAACUUCAGACAACAGGGC
ecaub_novel-mir-318	chr16	-	22	chr16:40727333..40727399:-	CUGGUGUCCACUGUGGGAAAGA
ecaub_novel-mir-319	chr16	-	21	chr16:42737876..42737921:-	UGGCACCCUUGUGCACUGCUG
ecaub_novel-mir-322	chr16	-	22	chr16:50785406..50785469:-	UAGCAGCACACUUACUAGGUGU
ecaub_novel-mir-323	chr16	+	24	chr16:50879589..50879648:+	GUCCAGUUUCCCCAGAGGUUUUUC
ecaub_novel-mir-324	chr16	+	22	chr16:57481619..57481680:+	AGGGACUGAUGGUGUCUCGUCC
ecaub_novel-mir-328	chr16	+	21	chr16:71038522..71038588:+	UCAAGUAAUCUGAAAUGGACU
ecaub_novel-mir-329	chr1	-	22	chr1:67183577..67183629:-	AGUGUCACUUGGGGUCUCCCCA
ecaub_novel-mir-330	chr16	+	22	chr16:72693361..72693418:+	ACUGAUGAAGCACUCAUUCGAG
ecaub_novel-mir-332	chr16	+	21	chr16:75423818..75423866:+	GGGAUCAAACCUCUUCCUGCU
ecaub_novel-mir-334	chr16	-	22	chr16:79421167..79421215:-	AGCAGCAUUCAUUGAAAGGACU
ecaub_novel-mir-335	chr16	+	20	chr16:7997890..7997934:+	GCAUUGCAGUGUCGCUGUGA
ecaub_novel-mir-337	chr16	-	25	chr16:83792728..83792794:-	AGAGGCCGAGAGACAAGAACGUGAA
ecaub_novel-mir-339	chr17	+	23	chr17:10422254..10422317:+	UAUUCUGUGUGCAUCUGUUUUGU
ecaub_novel-mir-340	chr17	+	20	chr17:16505616..16505672:+	CAAGGCAAUUCUCCUGGCAC
ecaub_novel-mir-342	chr17	+	21	chr17:28348976..28349021:+	AUCACAUUGCUGAAAGAACUG
ecaub_novel-mir-343	chr17	-	22	chr17:28685737..28685791:-	AAAGUGCUUAAUCAGCAUUGCU
ecaub_novel-mir-344	chr17	+	23	chr17:28948..29018:+	UGGAGAGAAAGGACUGGCCUGGU
ecaub_novel-mir-345	chr17	-	23	chr17:29032558..29032638:-	UUUGGCAGCCCAGGGUCUGUGGG
ecaub_novel-mir-346	chr17	+	22	chr17:31542581..31542633:+	UCUCCCUGCCAUGGAGAGUGCU
ecaub_novel-mir-349	chr17	-	23	chr17:46937520..46937592:-	CAGCCCUAGCUAACAAAUCUCCA
ecaub_novel-mir-350	chr17	+	23	chr17:48142111..48142191:+	GUCAAGUCUGGAGUCAGCAGGGC
ecaub_novel-mir-351	chr17	-	21	chr17:54480955..54481025:-	UUUGGCAAUUUAUUACCACUU
ecaub_novel-mir-352	chr17	+	22	chr17:54518894..54518964:+	UUGGGCAUGGCUUAGCUGCAUC
ecaub_novel-mir-353	chr17	+	21	chr17:57352369..57352451:+	GAUGUUGCUCAGGGCUAAUGU
ecaub_novel-mir-354	chr1	+	22	chr1:76546698..76546765:+	GGGUCACGGGCUCAGCUCAGCU
ecaub_novel-mir-356	chr17	+	22	chr17:68525629..68525692:+	AGGGACUCUGGGAUUGCUCCAC
ecaub_novel-mir-362	chr17	+	23	chr17:78316620..78316683:+	GUCAAGUCCCCUCAGCCUGGGCA
ecaub_novel-mir-365	chr17	+	22	chr17:80742172..80742230:+	GGCUUCCAAGGUUCAGGAGACU
ecaub_novel-mir-368	chr18	-	22	chr18:10325520..10325599:-	UCCCUGAGAAGAGCCAUCACAG
ecaub_novel-mir-369	chr18	-	22	chr18:10362846..10362929:-	UGCCGCCGUCUUUGGUAUGCUG
ecaub_novel-mir-371	chr18	-	21	chr18:12928704..12928769:-	AAAGCUGGGUUAGAGAAGGCA
ecaub_novel-mir-372	chr18	+	22	chr18:20086829..20086877:+	UAUCAGAAUCUCCAGGGGUGAA
ecaub_novel-mir-373	chr18	-	22	chr18:20706892..20706967:-	ACUGGACUUCCUCAGUGUCUUG
ecaub_novel-mir-375	chr18	-	20	chr18:25891356..25891400:-	CAAUGGCAACUAUGCCACAA
ecaub_novel-mir-376	chr18	+	21	chr18:31478427..31478484:+	UUUGGCAAUGGCACGUUCUUA
ecaub_novel-mir-385	chr18	+	23	chr18:42568347..42568428:+	UGGCUCAGUGACUCAUUUUACUG
ecaub_novel-mir-386	chr1	-	21	chr1:846293..846371:-	AGCACCAUCCAGGGCGCAGGC
ecaub_novel-mir-387	chr18	+	21	chr18:5024418..5024466:+	CCAAAUGCUAUUUAAGCUAGU
ecaub_novel-mir-389	chr18	+	22	chr18:51590458..51590512:+	CUCCUAGGACAUUUCUCACUUC
ecaub_novel-mir-390	chr18	-	22	chr18:52340330..52340375:-	AGGGACUCUGCCUAACCAGACU	Mach et al. 2016 new-eca-mir-716 21 AGGGACTCTGCCTAACCAGAC 18 52340331 52340352 -
ecaub_novel-mir-391	chr18	-	22	chr18:56050497..56050567:-	UAGCUUAUCAUCAUGACUGUCA
ecaub_novel-mir-393	chr18	+	22	chr18:58782538..58782601:+	UGUCAUCCACACUGUCCUCUGU
ecaub_novel-mir-395	chr18	-	22	chr18:67897418..67897474:-	UGGAAUGUAACUCUUGCUCAUC
ecaub_novel-mir-398	chr18	-	22	chr18:76944309..76944370:-	CUCCUGACUCCAGCAGCGGUGU
ecaub_novel-mir-399	chr18	+	23	chr18:86060..86130:+	UGGAGAGAAAGGACUGGCCUGGU
ecaub_novel-mir-402	chr19	+	21	chr19:14314459..14314505:+	ACUGUACAGUGUCUUGGGCUG
ecaub_novel-mir-403	chr1	+	22	chr1:9154034..9154109:+	GCUGUGGUCUCCUCCGAUAGGC
ecaub_novel-mir-406	chr19	-	21	chr19:22756200..22756254:-	AACCGUUACUGCUACUGGGGG
ecaub_novel-mir-407	chr19	+	23	chr19:24794291..24794351:+	AAGCAGGAUUUAGACUACAAUAU
ecaub_novel-mir-408	chr19	+	21	chr19:29253607..29253655:+	UUUGGCAAUGCAUUGUUCGCA
ecaub_novel-mir-409	chr19	-	23	chr19:29542057..29542117:-	CAGAGCAGGAUGAUGUAUGAGCA
ecaub_novel-mir-411	chr19	-	22	chr19:33441468..33441534:-	CAGUUCAGGUCUCAGUCAUUUU
ecaub_novel-mir-415	chr19	+	21	chr19:40686444..40686514:+	UCUGGGUAGACUUUCUAACAU
ecaub_novel-mir-417	chr19	+	20	chr19:42138474..42138520:+	AUGCAAUGUAGAUUAUCUAG
ecaub_novel-mir-419	chr19	+	22	chr19:46906962..46907022:+	UUUGGCAAUGUGAAUGUGGGUU
ecaub_novel-mir-420	chr19	-	21	chr19:48630822..48630888:-	AGAGGUAGUAGGGGUACCUGU
ecaub_novel-mir-421	chr19	+	22	chr19:54819319..54819380:+	GUAACGUGACACUCUAAUGGUG
ecaub_novel-mir-423	chr19	-	22	chr19:56184157..56184218:-	CAGUGCACACUCCUGAGCCCCA
ecaub_novel-mir-427	chr19	+	23	chr19:8760874..8760962:+	CUAGCUCUAGGUCCUUCUAGUUC
ecaub_novel-mir-428	chr1	-	21	chr1:98817554..98817618:-	UUUGACACCUGGACUGCUCAG
ecaub_novel-mir-429	chr20	-	22	chr20:11686733..11686803:-	UGAGAUGAAGUACACAUCAGAA
ecaub_novel-mir-431	chr20	+	22	chr20:12974329..12974387:+	AAUCCUUGGAACCUUCCAUGUC
ecaub_novel-mir-432	chr20	+	23	chr20:14439556..14439622:+	CCCCAGGCCCAAGGGCACUUUGC
ecaub_novel-mir-434	chr20	-	23	chr20:24146826..24146885:-	CCGACUGCUGAGCGCUGCUCUCC
ecaub_novel-mir-435	chr20	-	22	chr20:24162765..24162818:-	UUUCGAACAAGAUCUCAAGUUU
ecaub_novel-mir-437	chr20	-	22	chr20:28907478..28907530:-	CCCGCUCUCUCUCUCCCCUUCU
ecaub_novel-mir-439	chr20	-	23	chr20:33408838..33408890:-	UAGGGGAAGAGUGGGGAGACUCU
ecaub_novel-mir-441	chr20	+	24	chr20:34509523..34509581:+	AGGGAUGAGGGGAAAGGAGACCCA	Kim et al. 2014 Novel_00212 novel AGGGAUGAGGGGAAAGGAGACC
ecaub_novel-mir-444	chr20	+	23	chr20:36785907..36785971:+	CACAAACAUCCGCACAGACUGGC
ecaub_novel-mir-447	chr20	+	22	chr20:3903998..3904046:+	CAAGGCAGCCCUCCACGGGAAU
ecaub_novel-mir-448	chr20	-	21	chr20:39884190..39884279:-	UUCACAGUGGCCGGAGCUCAU
ecaub_novel-mir-451	chr20	+	22	chr20:43101541..43101605:+	GCAUUACCUGGUCCCCCGCAGC
ecaub_novel-mir-454	chr20	-	22	chr20:49950675..49950739:-	UCAAGAGCUCCUCCUUCCGUGU
ecaub_novel-mir-456	chr20	-	22	chr20:54115823..54115900:-	UGGCUCAGUUCAGGGAAGAGAA
ecaub_novel-mir-457	chr20	+	22	chr20:63581209..63581287:+	GUUAGACUGGGUCCAGGCCCAC
ecaub_novel-mir-458	chr20	+	23	chr20:6964509..6964568:+	CCAAAUGCUGCUUCUAACUGUGU
ecaub_novel-mir-459	chr20	+	21	chr20:9054814..9054900:+	UUUGGCAAUGGUUUAUCAUGA
ecaub_novel-mir-460	chr2	+	20	chr2:100509299..100509362:+	CAAGGCAUAAAGCCUAUGAG
ecaub_novel-mir-461	chr2	+	22	chr2:105649567..105649648:+	UGGAAUGUAUCCUUCAUGAAUA
ecaub_novel-mir-463	chr2	+	22	chr2:11211169..11211237:+	ACUCCGUGCCUCUUCAUAGGAU
ecaub_novel-mir-464	chr21	+	22	chr21:12880058..12880129:+	CCCAAUGGCUGUAGCAUUGUCG
ecaub_novel-mir-465	chr2	+	22	chr2:112920042..112920110:+	CAAGGCAGCCCUGGUGCAGCAU
ecaub_novel-mir-467	chr2	-	23	chr2:117043828..117043886:-	UUUGGUCCCCUUCAGGGUAUGAC
ecaub_novel-mir-469	chr2	+	22	chr2:117382715..117382764:+	CGCUGGGUAUCUUGACUGCAGU
ecaub_novel-mir-471	chr2	-	21	chr2:118581282..118581345:-	UAGCUUUUGUGUUCCACACCA
ecaub_novel-mir-472	chr2	+	21	chr2:118588745..118588824:+	GGUGGCAAUGGUAAUAUGGUA
ecaub_novel-mir-474	chr2	-	23	chr2:119653414..119653474:-	UGUAAACAUCCAUGUAGACAGUC
ecaub_novel-mir-475	chr21	+	22	chr21:20817336..20817422:+	CAACGGAAUCAUGGCCGCAGCU
ecaub_novel-mir-480	chr21	+	23	chr21:30675705..30675763:+	UUUGACACUCAGAAGCAAGGAGA
ecaub_novel-mir-482	chr21	+	22	chr21:32594408..32594470:+	UCUUGGGCCCCACCCCUGGAGA
ecaub_novel-mir-483	chr21	-	22	chr21:3651055..3651130:-	CCCAAUGGCUUGCAUGUGGGGG
ecaub_novel-mir-484	chr21	-	23	chr21:3656915..3656997:-	CCCAGUGUUCCUUGAUUUCACUC
ecaub_novel-mir-486	chr2	+	22	chr2:14113425..14113499:+	CCAUUUGUUCAGCACAGACUAG
ecaub_novel-mir-488	chr21	+	22	chr21:44539369..44539452:+	AGGGACUCUGGAGCCAGUGCAC
ecaub_novel-mir-489	chr21	+	23	chr21:44711199..44711264:+	GGUGGCAGCAGUAAUGACACAAA	Mach et al. 2016 new-eca-mir-793 21 GTGGCAGCAGTAATGACACAA 21 44711200 44711221 +
ecaub_novel-mir-491	chr2	+	24	chr2:14875761..14875822:+	CACCCGUCUCCAUACCUCCCCAGA
ecaub_novel-mir-492	chr21	-	22	chr21:49073686..49073767:-	UUGGGCAUCUAGGUGACUGGUG
ecaub_novel-mir-493	chr21	-	21	chr21:504331..504377:-	CACGGGUGCUUUUUCCUGGCU
ecaub_novel-mir-497	chr21	-	22	chr21:55209911..55209966:-	CAGCACCAUCUGCCCAGCUGGC
ecaub_novel-mir-500	chr21	+	23	chr21:6763613..6763685:+	CAAGGCAGCCUUCCUGUGAGCCC	Mach et al. 2016 new-eca-mir-778 21 AAGGCAGCCTTCCTGTGAGCC 21 6763614 6763635 +
ecaub_novel-mir-502	chr2	+	23	chr2:17435663..17435727:+	UGUAAACAUCCGACUGAAAGCUC
ecaub_novel-mir-505	chr21	-	22	chr21:8017035..8017093:-	UGUUUGGAGGUUUCUGCUGUGG
ecaub_novel-mir-506	chr2	+	21	chr2:19348947..19349007:+	GCUGUGCCAUUGCCCUCUCUG
ecaub_novel-mir-508	chr2	+	22	chr2:19962211..19962271:+	GCCUUUUCCUCUCCAGUCUUGC	Kim et al. 2014 Novel_00640 novel GCCUUUUCCUCUCCAGUCUUGC
ecaub_novel-mir-509	chr2	-	21	chr2:2000823..2000865:-	UGGAAUGUAAUCUGAUGUUGC
ecaub_novel-mir-512	chr22	-	22	chr22:11188066..11188111:-	UUUGGUCCCUGGAUUGGUGACA
ecaub_novel-mir-514	chr22	-	22	chr22:19127403..19127472:-	ACGGGUGCUGAGUGUCUGAUAG
ecaub_novel-mir-515	chr22	+	23	chr22:19194504..19194572:+	GUCACUGGGGACCAGGAUAGGGU
ecaub_novel-mir-516	chr22	-	22	chr22:21248804..21248852:-	AAUGGCAGCUUGCUACUGUGCU
ecaub_novel-mir-518	chr22	-	21	chr22:23968536..23968610:-	AUUGGCAAUGGUUUACUUUGG
ecaub_novel-mir-520	chr22	+	21	chr22:24816543..24816590:+	AGGCAAGAUGCUGGCAUUGCA
ecaub_novel-mir-522	chr22	-	21	chr22:27717277..27717337:-	AAGGAGCUUGUGGCUGGGCUG
ecaub_novel-mir-523	chr22	+	22	chr22:33845447..33845496:+	UGGCUCAGCCUGGGUCUCCACC
ecaub_novel-mir-524	chr22	+	22	chr22:33845474..33845526:+	UGGCUCAGCCUGGGUCUCCACC
ecaub_novel-mir-527	chr22	-	24	chr22:37610774..37610855:-	UGGCCCACUCCUACACUCCCAGAA
ecaub_novel-mir-529	chr22	-	22	chr22:39433745..39433806:-	GCCCUGGUUCUGAAGGACGUCU	Kim et al. 2014 TG1204R4082-m0036_5p novel GCCCUGGUUCUGAAGGACGUCU
ecaub_novel-mir-530	chr22	+	21	chr22:40148950..40149015:+	CAUGCUGAGAACUAUUUUUUA
ecaub_novel-mir-531	chr22	-	23	chr22:44848579..44848644:-	GCUGUGCUGCCCUUUCGAGAACG	Mach et al. 2016 new-eca-mir-819 21 GCTGTGCTGCCCTTTCGAGAA 22 44848622 44848644 -
ecaub_novel-mir-533	chr22	+	22	chr22:47510231..47510280:+	GUUUAAGGCUUUGGGGGUGAAA
ecaub_novel-mir-534	chr22	+	24	chr22:48442629..48442693:+	UGGGCUCUGCCGAGGACCUCUCGU
ecaub_novel-mir-535	chr22	+	22	chr22:49647243..49647304:+	UUCUCAGGUUGGACAGUCCUGG
ecaub_novel-mir-537	chr2	-	22	chr2:25392382..25392472:-	UGGCUCAGUUUGAGUCAGGUGU
ecaub_novel-mir-538	chr2	-	22	chr2:26091153..26091208:-	CAGGUCAAAAGGGAGGGAUUCU
ecaub_novel-mir-539	chr22	-	23	chr22:658313..658393:-	AAACCUGGCAGUACGUCAUGUUC
ecaub_novel-mir-540	chr2	-	20	chr2:26887971..26888016:-	GCAGGUGAUGAGAGGCCCAG
ecaub_novel-mir-541	chr22	+	20	chr22:6892227..6892278:+	ACGGCGGCAGGGGUUCCUGC
ecaub_novel-mir-545	chr2	+	23	chr2:30967770..30967844:+	CUUCCCGGCCUCUGCCACCCAGU
ecaub_novel-mir-546	chr2	-	23	chr2:31182855..31182900:-	UCUGUCUGGCUCCCUUCCCUGGG
ecaub_novel-mir-550	chr23	-	23	chr23:21941751..21941831:-	UGACCUGGGUUCUGGUCCUGGCA
ecaub_novel-mir-551	chr23	+	22	chr23:2317181..2317241:+	GUUCCUGCUGAACUGAGCCAGU
ecaub_novel-mir-553	chr23	-	23	chr23:34179847..34179938:-	AGGCAGAGUCAAUAGGGCCCUAG
ecaub_novel-mir-555	chr2	-	23	chr2:33687167..33687249:-	UUUGGCAAUGGGACGUCAGCAAG
ecaub_novel-mir-556	chr2	+	22	chr2:33692624..33692705:+	UGGCUCAGGGACUUGCCAUGUC
ecaub_novel-mir-557	chr23	-	23	chr23:38470420..38470482:-	ACUGCCUUUUGAUGACCGGGACG
ecaub_novel-mir-560	chr23	-	22	chr23:40282611..40282664:-	UUCAUUUACUCUUUGAUUCACA
ecaub_novel-mir-562	chr23	+	22	chr23:41015858..41015944:+	UGGAGGCACGGCCUGGACAGCC
ecaub_novel-mir-563	chr23	+	22	chr23:41015922..41015987:+	UGGAGGCACGGCCUGGACAGCC
ecaub_novel-mir-564	chr23	+	22	chr23:41555248..41555313:+	ACCUGCUGAGUAUGAGAUUGGC
ecaub_novel-mir-566	chr2	+	21	chr2:3442216..3442266:+	CGUUCUUCAACAAUGGAAGGG
ecaub_novel-mir-568	chr23	+	21	chr23:49140467..49140514:+	UUCAAGUAAUCCAGAGCAUCU
ecaub_novel-mir-569	chr23	-	22	chr23:49628317..49628368:-	UUUGGCAAUAACUUACUAAGAC
ecaub_novel-mir-570	chr23	-	24	chr23:50011141..50011210:-	GACAAUGAUGUGGUAAUUUCCAAG
ecaub_novel-mir-571	chr23	-	22	chr23:50523771..50523824:-	CAAGGCACGGGAUUGUGGGUCA
ecaub_novel-mir-572	chr23	+	23	chr23:50858129..50858179:+	GGUGGCAAUGCCAAUGACACAAA
ecaub_novel-mir-573	chr23	-	23	chr23:51753849..51753916:-	GGGCUGUGGGCUCAGAUCUGCCU
ecaub_novel-mir-575	chr23	+	23	chr23:54958303..54958389:+	UGAACGCGCCCGAUCUCGUCUGA
ecaub_novel-mir-576	chr23	-	23	chr23:5922454..5922507:-	GCUGGUAACUUGCCCUAGGCCAU
ecaub_novel-mir-577	chr2	+	22	chr2:36159460..36159538:+	CAACAUCCUGCUCCAAGCCUCU
ecaub_novel-mir-578	chr23	+	23	chr23:6259114..6259167:+	GCUGGUAACUUGCCCUAGGCCAU
ecaub_novel-mir-579	chr2	+	23	chr2:36526197..36526254:+	UGUUGGCCUUUGGACUGGAACGA
ecaub_novel-mir-581	chr2	+	23	chr2:36855385..36855465:+	GGUGGCAAUGGUCCCCUGUGUCU
ecaub_novel-mir-582	chr2	+	22	chr2:37173942..37174018:+	GGGUUACCUGGUAGCAGGGCUC
ecaub_novel-mir-584	chr2	-	20	chr2:39972048..39972100:-	GUUGCCUUAAAACCUCAUGG
ecaub_novel-mir-585	chr2	-	21	chr2:40401247..40401329:-	GAUGAUGCCACUGUCCUGCCC
ecaub_novel-mir-586	chr24	-	22	chr24:11539374..11539426:-	UUUCCCCCUUCCUCCCCGCAGA
ecaub_novel-mir-587	chr24	+	21	chr24:12763638..12763680:+	GUCUUGCUGAGUUUUUUACUG
ecaub_novel-mir-588	chr24	+	22	chr24:14457623..14457710:+	CAGCCCUAGUCGGGUUUGGAAU
ecaub_novel-mir-589	chr2	+	22	chr2:41551886..41551968:+	UGGUGGGCUGUGACUCACACGU
ecaub_novel-mir-592	chr24	-	24	chr24:24653698..24653755:-	AUUUUUGCAUCCAUAUUUAUCAGC
ecaub_novel-mir-593	chr24	-	22	chr24:27356712..27356792:-	AUCACAUUGCACCCCUCCCUUC
ecaub_novel-mir-594	chr24	+	22	chr24:31975804..31975851:+	GGAAAGGGUGACGACUACGCCC
ecaub_novel-mir-595	chr24	+	23	chr24:32209792..32209860:+	GAGCUAGAGCUUCUUCCUUGAAA
ecaub_novel-mir-600	chr24	-	22	chr24:38767976..38768042:-	GCGCUGGAGAGUAGUCUGCCAG	Desjardin et al. 2014 new-eca-mir-873 24 38767980 38767998 19 - GCGCTGGAGAGTAGTCTG
ecaub_novel-mir-604	chr24	+	23	chr24:42910765..42910826:+	AUCAUAGAGGAAAAUCCACAUUU	Kim et al. Novel_00061 novel AUCAUAGAGGAAAAUCCACAU
ecaub_novel-mir-606	chr24	+	21	chr24:42926795..42926852:+	CCCAAUACACGGUCGAUCUCU
ecaub_novel-mir-607	chr24	+	21	chr24:42936777..42936833:+	CACAAUACACGGUCGACCUCU
ecaub_novel-mir-611	chr24	+	22	chr24:4691256..4691311:+	CAUUCUUAAGAGGAAACAAGCU
ecaub_novel-mir-612	chr24	+	21	chr24:4691887..4691960:+	UGCCAUGUCCACUCUGGCAGG
ecaub_novel-mir-616	chr2	-	22	chr2:47483605..47483660:-	UCCGUGCAGUCUGACGGGGAUA	Mach et al. 2016 new-eca-mir-119 20 TCCGTGCAGTCTGACGGGGA 2 47483605 47483627 -
ecaub_novel-mir-617	chr2	+	23	chr2:47531170..47531232:+	UGAACUGGGGAAAGGAGGCGGGA
ecaub_novel-mir-620	chr2	+	24	chr2:49844468..49844543:+	UGCCAGUUUUCCCAGGAGCCCAUC	Mach et al. 2016 new-eca-mir-120 20 GCCAGTTTTCCCAGGAGCCC 2 49844520 49844540 +
ecaub_novel-mir-623	chr2	+	22	chr2:51442503..51442580:+	CACAUUGCCAGGGGCCAGGCAG
ecaub_novel-mir-624	chr25	-	22	chr25:18543671..18543750:-	CAUGCCUUGAGUGUGAACCAUG
ecaub_novel-mir-627	chr25	-	24	chr25:27106555..27106637:-	UCUGAUGAUGAAUUUCAUAGGGCA
ecaub_novel-mir-628	chr25	-	22	chr25:28144021..28144080:-	AGAGGGUUGGGCCAUACCACGU	Mach et al. 2016 new-eca-mir-891 21 AGAGGGTTGGGCCATACCACG 25 28144058 28144080 -
ecaub_novel-mir-629	chr25	-	23	chr25:29672618..29672682:-	UCAGGCAUCUAGGCUGAUGUGUG
ecaub_novel-mir-631	chr25	-	20	chr25:31340103..31340172:-	CACAUGGGCCCAUGAGGCAG
ecaub_novel-mir-633	chr25	-	23	chr25:32190628..32190675:-	UCUGAGAACCUGCAAGGGGAUGU
ecaub_novel-mir-634	chr25	+	23	chr25:33770356..33770447:+	UGGCUCAGAAGUCCAGGUGCAGC
ecaub_novel-mir-635	chr25	+	22	chr25:34028449..34028496:+	GAGAAGGGAGGAUGCGGAUUCC
ecaub_novel-mir-636	chr25	-	20	chr25:34848510..34848561:-	CUUGCCGUGUCGUUUCACAG
ecaub_novel-mir-637	chr25	-	23	chr25:34855589..34855640:-	CCAGGGCCCACAGGACUUUGAGG
ecaub_novel-mir-638	chr25	+	23	chr25:35179860..35179921:+	UUUGGCUUUCCCUGGUUGGUCAU
ecaub_novel-mir-639	chr25	+	23	chr25:35286895..35286947:+	UGACCCGGCCUUGCUGUCCCGCA
ecaub_novel-mir-642	chr25	+	22	chr25:36489220..36489268:+	AAGGCACGGGAGCUGGGACGUC
ecaub_novel-mir-645	chr25	-	22	chr25:37615640..37615716:-	CAGAGCAGGAACAGUGUUUAGA
ecaub_novel-mir-646	chr25	-	22	chr25:37615694..37615758:-	CAGAGCAGGAACAGUGUUUAGA
ecaub_novel-mir-648	chr25	+	22	chr25:38046494..38046549:+	UGUGCCGAGGCUGGUGAGGUGA
ecaub_novel-mir-649	chr25	-	23	chr25:38513477..38513547:-	GUGCCCACGCCUGUCAGUGUGUG
ecaub_novel-mir-650	chr25	-	25	chr25:38650278..38650328:-	GGGGGUACAGGUUGAAGUGCACGAU
ecaub_novel-mir-651	chr25	+	25	chr25:38668607..38668657:+	GGGGGUACAGGUUGAAGUGCACGAU
ecaub_novel-mir-652	chr25	+	22	chr25:38788651..38788709:+	AGAGGAGUACCCAGACAGGAUC
ecaub_novel-mir-656	chr25	-	22	chr25:4795775..4795860:-	ACCGACAGUUCACGUCCUUUGA
ecaub_novel-mir-658	chr25	-	21	chr25:6140338..6140401:-	UGGCUCAGUUCAGCAUCCUAA
ecaub_novel-mir-659	chr2	+	21	chr2:57021253..57021302:+	CUGACAUGCACAUCUCGAAAA
ecaub_novel-mir-661	chr25	+	22	chr25:84251..84313:+	UACCCUGUAUCCAGCUGAAGUG
ecaub_novel-mir-662	chr26	-	23	chr26:1369253..1369307:-	UGGAAUGUAAAUCCUGCUGUCUG	Mach et al. 2016 new-eca-mir-906 21 TGGAATGTAAATCCTGCTGTC 26 1369284 1369307 -
ecaub_novel-mir-664	chr26	-	22	chr26:30210949..30210994:-	GGUGGCAAUGGUGGCAUUGUUG
ecaub_novel-mir-667	chr26	-	22	chr26:35605856..35605936:-	ACUCCGUGCCUCUUCAUAGGCC
ecaub_novel-mir-668	chr26	+	23	chr26:36112468..36112540:+	GGGUUAGGGGAAGAACCAGAUAU
ecaub_novel-mir-669	chr26	-	22	chr26:38429717..38429796:-	CGGCACCAUUACGGGCAUUGGC
ecaub_novel-mir-670	chr26	-	22	chr26:39593928..39593979:-	AGGCACCAUCGCCACAACCUUC
ecaub_novel-mir-672	chr26	-	24	chr26:40725893..40725986:-	UUCACAGUGUAGCCACCUUGCUAU
ecaub_novel-mir-673	chr26	+	21	chr26:40793832..40793879:+	UGGGAACUACCAAAUGAUUUU
ecaub_novel-mir-676	chr26	+	21	chr26:4485115..4485192:+	CACACAAAUCCAUGGUAGGAC
ecaub_novel-mir-677	chr2	+	22	chr2:65016289..65016342:+	UAGCACCAUGGUGGGCUCCUAA
ecaub_novel-mir-680	chr27	-	22	chr27:15747145..15747232:-	UAUUGCACUUCAGGGAGUUCAC
ecaub_novel-mir-683	chr27	-	23	chr27:3845325..3845392:-	CAAACUGGCCUUUGAAGGAGGGC
ecaub_novel-mir-685	chr27	+	23	chr27:5209248..5209316:+	GAGCUAGAGCUUCUUCCUUGAAA
ecaub_novel-mir-687	chr2	+	22	chr2:76147384..76147449:+	UUUUGAAUUUGGAAGCACAGAA	Mach et al. 2016 new-eca-mir-128 21 TTTGAATTTGGAAGCACAGAA 2 76147385 76147406 +
ecaub_novel-mir-688	chr27	-	21	chr27:7256319..7256372:-	GCAAGUUGGUAUCCUGCCCCG
ecaub_novel-mir-689	chr28	+	23	chr28:10586728..10586818:+	UAGCUUAUCAGACUGAUUUUCAG
ecaub_novel-mir-691	chr28	-	21	chr28:20274459..20274516:-	UUUGGCAAUGGUGGCAGACAU	Mach et al. 2016 new-eca-mir-309 17 TTTGGCAATGGTGGCAG 7 23732697 23732719 -
ecaub_novel-mir-693	chr28	+	25	chr28:23047378..23047471:+	AGGACUCGACUGGUGUGCGGACACU
ecaub_novel-mir-695	chr28	-	22	chr28:31774241..31774296:-	GCUGUGCCUAAUCCCUUUUCCA
ecaub_novel-mir-696	chr28	-	25	chr28:31807482..31807540:-	UCCAUUGUGCAGGUGACGAGCCUGA	Kim et al. 2014 Novel_00491 novel UCCAUUGUGCAGGUGACGAGCC
ecaub_novel-mir-697	chr28	-	22	chr28:33049334..33049408:-	CCAUGGCACUCACCGCAGUCGA
ecaub_novel-mir-698	chr28	-	25	chr28:34506245..34506322:-	AAACCAGACCUGGAGAAACUCACGG
ecaub_novel-mir-701	chr28	-	22	chr28:35436654..35436712:-	UUUUCCCCUAGUUCUCUUGCAU	Kim et al. 2014 Novel_00265 novel UUUUCCCCUAGUUCUCUUGCAU
ecaub_novel-mir-702	chr28	+	21	chr28:36396026..36396066:+	CAGCAGCAAGGACGUAGGGUG
ecaub_novel-mir-703	chr2	+	22	chr2:83707048..83707097:+	UGAGGUAGUGACCCACAUGCCA
ecaub_novel-mir-706	chr28	+	22	chr28:37921094..37921165:+	CAGAGCAGGGCACGUGCACAAG
ecaub_novel-mir-708	chr28	-	22	chr28:38348776..38348867:-	GGACUCAUUAAGUCAGGCUGCC
ecaub_novel-mir-709	chr28	+	21	chr28:38485219..38485268:+	CCUGGCAAUGGUAAUGCUGGG	Mach et al. 2016 new-eca-mir-942 20 CTGGCAATGGTAATGCTGGG 28 38485220 38485240 +
ecaub_novel-mir-710	chr28	-	22	chr28:39218565..39218646:-	ACUCCGUGCCUCUUCAUACGAC
ecaub_novel-mir-711	chr28	-	23	chr28:39314374..39314426:-	GAUAUGGCAUCUGCCAUACACUC
ecaub_novel-mir-716	chr28	-	21	chr28:476404..476469:-	GCUGUGCCAUGUCCCCGCCCA
ecaub_novel-mir-719	chr2	+	21	chr2:87528600..87528669:+	CUGGGCAUAGCUUAGCUGCAU
ecaub_novel-mir-722	chr29	+	21	chr29:17864251..17864301:+	UGGCAGUGUCUUAUAAAACCA
ecaub_novel-mir-724	chr29	+	21	chr29:30666390..30666438:+	CUGUGACAGGUCGGUCGAGGG
ecaub_novel-mir-726	chr29	-	21	chr29:32303177..32303238:-	UAGCACCAUCUGAACCCAGUU
ecaub_novel-mir-728	chr29	-	23	chr29:5368966..5369042:-	UUUGGCAAUGGAUAUUUGGCAAA
ecaub_novel-mir-730	chr29	+	22	chr29:6262023..6262067:+	UGGCACCAUCUGAAAUGCACCA
ecaub_novel-mir-731	chr29	+	22	chr29:6999753..6999807:+	GUUCUGUGCCCUUUCAUGAUGC
ecaub_novel-mir-733	chr30	+	22	chr30:10536142..10536228:+	GAGGACUGAGCAGGAGGACACG
ecaub_novel-mir-736	chr30	-	21	chr30:17407012..17407087:-	GACAUGGCACCGUUUGGUACG
ecaub_novel-mir-737	chr30	-	21	chr30:19560166..19560229:-	CAAGCUUGUGUCUAUGGGAUA
ecaub_novel-mir-738	chr30	-	22	chr30:21606190..21606242:-	AGGGACUGAUUCACAGUCACUG
ecaub_novel-mir-739	chr30	-	22	chr30:27598153..27598199:-	GGACCUGCCGUCUCCUAAGGUU
ecaub_novel-mir-740	chr30	-	22	chr30:27598177..27598259:-	GGACCUGCCGUCUCCUAAGGUU
ecaub_novel-mir-741	chr30	+	22	chr30:28456474..28456545:+	GUGCCCACGUUCUGACUCAGCG
ecaub_novel-mir-742	chr30	-	21	chr30:293140..293186:-	GGGUCACAAGCUCAGAUCUGG
ecaub_novel-mir-743	chr30	+	22	chr30:29401546..29401614:+	UGCAGGUUAGAGGACCGUCACG	Kim et al. Novel_00608 novel UGCAGGUUAGAGGACCGUCACG
ecaub_novel-mir-744	chr30	-	24	chr30:6973263..6973318:-	CAAUCACUGGACGCAGGAUGCACC
ecaub_novel-mir-746	chr3	+	22	chr3:102318457..102318510:+	GAAAGUCCUGGGAAAUCCCAGU
ecaub_novel-mir-747	chr3	-	20	chr3:103824311..103824385:-	UACGUUACAUCAAAUAGCCA
ecaub_novel-mir-748	chr3	-	20	chr3:106790898..106790970:-	CACAUGGGCUUGCCGUGGCU
ecaub_novel-mir-750	chr31	+	23	chr31:13363704..13363763:+	AUGGAACUUCAGACAACAGGGCU	Kim et al. Novel_00322 novel AUGGAACUUCAGACAACAGGGCU
ecaub_novel-mir-751	chr3	+	22	chr3:114826497..114826556:+	CUCAGCCCGUGUUCUCCCCACU
ecaub_novel-mir-752	chr3	-	25	chr3:115214386..115214451:-	CACGGGUGCUUCCCACAGACAGCCU
ecaub_novel-mir-755	chr3	+	20	chr3:115691533..115691602:+	CAAGGCACGGGAGGGCUGCU
ecaub_novel-mir-758	chr3	-	22	chr3:118561292..118561368:-	CCCCAGGCCUGGAGGCACAGAA
ecaub_novel-mir-760	chr31	+	21	chr31:4786803..4786858:+	CAGUUCAGGUUCUCUGCCAUU
ecaub_novel-mir-762	chr31	-	22	chr31:6675175..6675223:-	UGCCUGUCUGUGUCCAAAUGUC
ecaub_novel-mir-763	chr31	-	22	chr31:6768932..6768977:-	GCAUGGCACCUGCCCUUACAGC
ecaub_novel-mir-764	chr31	-	22	chr31:7135365..7135434:-	GUCUUGCUGCUGGCAUGCCAGC
ecaub_novel-mir-771	chr31	-	22	chr31:9987946..9987989:-	ACUGACCCACUGGGGUGGGGUU
ecaub_novel-mir-773	chr3	-	24	chr3:23917226..23917295:-	ACUCCGUGCCUCUUCAUAGGACGC
ecaub_novel-mir-774	chr3	+	22	chr3:24335978..24336066:+	CAAGGCACGGCUGGAGCUUGGC
ecaub_novel-mir-775	chr3	-	21	chr3:25407080..25407134:-	UUUGGCAACAAAUUACUUGGU
ecaub_novel-mir-779	chr3	+	22	chr3:30308944..30309019:+	GCUUGUUGCCCUCCGCUGAGCC
ecaub_novel-mir-780	chr3	-	21	chr3:32413772..32413843:-	AAAGCUGGGUUGCUCUGGGCU
ecaub_novel-mir-781	chr3	+	21	chr3:32617862..32617934:+	GGGUUACCGCCAUUUGAUCAU
ecaub_novel-mir-785	chr3	-	22	chr3:35437821..35437881:-	UCAGAGCUCUCGUCCCGGUCGC
ecaub_novel-mir-787	chr3	+	22	chr3:35560069..35560135:+	GCUCACACUGUAGUCCCGGAAC
ecaub_novel-mir-788	chr3	-	23	chr3:36096398..36096477:-	UGGAGAGAAAGGCAGUGAGAGGA
ecaub_novel-mir-789	chr3	-	22	chr3:36526240..36526327:-	GUUGGUCCCAGAGUGGUGCCUU
ecaub_novel-mir-790	chr3	+	22	chr3:37098957..37099015:+	UAGGGCAGUGUGGAAGAGAUGC
ecaub_novel-mir-791	chr3	+	21	chr3:39500041..39500108:+	GAUCUAACUCAGGGCAGGAGU
ecaub_novel-mir-792	chr3	+	21	chr3:39500087..39500153:+	GAUCUAACUCAGGGCAGGAGU
ecaub_novel-mir-793	chr3	-	21	chr3:39503713..39503779:-	GAUCUAACUCAGGGCAGGAGU
ecaub_novel-mir-794	chr3	-	21	chr3:39503758..39503825:-	GAUCUAACUCAGGGCAGGAGU
ecaub_novel-mir-800	chr3	-	21	chr3:53012212..53012268:-	GCAGCUCAGUUUCGAGGAAGA
ecaub_novel-mir-804	chr3	-	20	chr3:63551187..63551230:-	UGAGAUGAAGCAAGUGCUAC
ecaub_novel-mir-805	chr3	-	23	chr3:70817041..70817092:-	ACACACUUUGCUUUGGUGGCCUG
ecaub_novel-mir-806	chr3	+	22	chr3:77825361..77825423:+	UGGAAUGUAAGGACUGCAUCAG
ecaub_novel-mir-807	chr3	+	22	chr3:79341094..79341152:+	UAAGAGGCUAACACAGAAGGGC
ecaub_novel-mir-808	chr3	-	22	chr3:79374823..79374881:-	UAAGAGGCUAACACAGAAGGGC
ecaub_novel-mir-810	chr3	-	22	chr3:88493702..88493776:-	GGGGACAAAGGAGGAAGCUGGC
ecaub_novel-mir-811	chr3	+	23	chr3:88936800..88936848:+	UGGAAUGUAAUCUGAGCAUUCAG
ecaub_novel-mir-812	chr3	+	22	chr3:9219139..9219215:+	ACUGGACUUCAGACUGAGGACC
ecaub_novel-mir-814	chr3	-	23	chr3:98046558..98046630:-	CUCUGUGUGAGGGCAUAUUUUCA
ecaub_novel-mir-816	chr4	+	25	chr4:101102826..101102883:+	UCCCACUGCUUCACUUGACUAGCCU
ecaub_novel-mir-817	chr4	+	24	chr4:102042362..102042409:+	GGAGGACAGUGAGUGAGCAAGAGC
ecaub_novel-mir-818	chr4	-	21	chr4:102080391..102080470:-	AGUUCUUCAGUGGACCUUGUC
ecaub_novel-mir-819	chr4	-	24	chr4:102351953..102352000:-	GGAGGACAGUGAGUGAGCAAAAGC
ecaub_novel-mir-821	chr4	-	22	chr4:107017605..107017688:-	AAGCUGCCAGGGUCCUGCAGGG
ecaub_novel-mir-825	chr4	-	22	chr4:20531575..20531628:-	GUGCAACAUCAGACACUUGAUC
ecaub_novel-mir-826	chr4	+	21	chr4:20827207..20827265:+	CAGAGCAGGACACUGUGGAUG
ecaub_novel-mir-829	chr4	-	22	chr4:35058411..35058467:-	CCAAAUGCUUAGGCAACUGUGC
ecaub_novel-mir-830	chr4	+	22	chr4:43158350..43158398:+	CCAAAUGCUUAUUAGGUCUCAG
ecaub_novel-mir-834	chr4	+	22	chr4:52561122..52561177:+	GGGUCAUGGGCUCAGCUGUGCU
ecaub_novel-mir-837	chr4	-	22	chr4:58370702..58370755:-	ACAGGCAAUUUCCCUGCCUAUA
ecaub_novel-mir-838	chr4	-	22	chr4:58592814..58592871:-	AGGUCAGAGUUUCCUAGCCAGU
ecaub_novel-mir-839	chr4	+	22	chr4:61187519..61187603:+	GGGGGCAUCUAGGCUCAGGACA
ecaub_novel-mir-840	chr4	-	23	chr4:61211793..61211875:-	AGCAGCAUUGUGUGUUUACAUGU
ecaub_novel-mir-842	chr4	+	22	chr4:6374948..6375011:+	CAGCUCAGCCCAGUGAAGGUGA
ecaub_novel-mir-844	chr4	-	21	chr4:72357341..72357393:-	GUCUUGCUGCUGCCAGUGUCA
ecaub_novel-mir-846	chr4	+	22	chr4:76034072..76034134:+	UGAGAUGAAGCCAGUUAAAGAG
ecaub_novel-mir-847	chr4	-	22	chr4:77493385..77493435:-	GAGACAGCAGUUGUCCAGUCCG
ecaub_novel-mir-848	chr4	+	21	chr4:79245476..79245520:+	UCUAAUGGCAACCUAAGUGUG
ecaub_novel-mir-849	chr4	-	22	chr4:83430658..83430716:-	UAGCACCAAUUGGGGCUGAGCA
ecaub_novel-mir-851	chr4	+	20	chr4:86304175..86304223:+	AAGGCACGGCUCCUGUUGCC
ecaub_novel-mir-854	chr4	+	24	chr4:92808057..92808136:+	GCUGUGGGCCCAGGGCUGAUGCUG
ecaub_novel-mir-855	chr4	-	21	chr4:93148750..93148799:-	UGGCUCAGUUCAGCUUCUCAG
ecaub_novel-mir-856	chr4	+	24	chr4:96422968..96423028:+	UCUGGGAGGCUGGACUGGGCCGGG
ecaub_novel-mir-857	chr4	+	24	chr4:96422972..96423024:+	GGAGGCUGGACUGGGCCGGGCUCA
ecaub_novel-mir-863	chr5	-	23	chr5:20574435..20574501:-	GAAAGACUGGAAGGGAGCCCUGG
ecaub_novel-mir-864	chr5	+	22	chr5:2383939..2384017:+	UUUGGUCCCCUUCCCAGGGGAC
ecaub_novel-mir-865	chr5	-	23	chr5:24584443..24584507:-	CAUGCUGACUUGUCCCAACCUGC
ecaub_novel-mir-866	chr5	-	21	chr5:27324587..27324640:-	AGAGCAGGAGUGAUGCUCUCU
ecaub_novel-mir-867	chr5	-	22	chr5:32748681..32748769:-	GCAUGGCACCUGCGGCCACAUG
ecaub_novel-mir-871	chr5	+	22	chr5:45331922..45331999:+	UAGUAUCGAGCCCCUUUCGGCA
ecaub_novel-mir-872	chr5	-	24	chr5:47734087..47734174:-	GGACUGCGUUCGCGCUUUCCCCUG
ecaub_novel-mir-873	chr5	+	24	chr5:47754083..47754170:+	GGACUGCGUUCGCGCUUUCCCCUG
ecaub_novel-mir-874	chr5	-	23	chr5:48518017..48518094:-	CAUUUGUAGGAGUCAGUCUUGGA
ecaub_novel-mir-876	chr5	-	22	chr5:52563294..52563344:-	AGGGACUCUGGGAAACAGCAUU
ecaub_novel-mir-879	chr5	-	22	chr5:58357170..58357241:-	UGGAAUGCGGUUCCUGCCUGCC
ecaub_novel-mir-880	chr5	+	22	chr5:58387564..58387641:+	GCUGUGGGCUCAGGGCCGUGGG	Mach et al. 2016 new-eca-mir-247 20 CTGTGGGCTCAGGGCCGTGG 5 58387565 58387585 +
ecaub_novel-mir-881	chr5	-	22	chr5:6758808..6758856:-	CAGAGCAGGGCACUGGCAAGAC
ecaub_novel-mir-885	chr5	+	21	chr5:74471688..74471735:+	CUUGGCAAUGUGAUACUGUGC
ecaub_novel-mir-886	chr5	+	24	chr5:7489342..7489433:+	UGGGAGGCCAGAAGGGGGAGCUCU
ecaub_novel-mir-887	chr5	-	21	chr5:75983095..75983136:-	AGCAUUGCUCAGGGAGCCACG
ecaub_novel-mir-889	chr5	+	22	chr5:8098957..8099018:+	CACAGCAAGUGUAGACAGGCAG	Kim et al. 2014 Novel_00436 novel CACAGCAAGUGUAGACAGGCAG
ecaub_novel-mir-890	chr5	-	21	chr5:81330164..81330239:-	GCUGUGCCAUGUCCCCACCUG
ecaub_novel-mir-892	chr5	+	20	chr5:82971096..82971166:+	UUUGGCAAUGGAUUGAAUGU
ecaub_novel-mir-893	chr5	-	22	chr5:86720794..86720865:-	GGUCAGUGAUGUGAUGGCAUGU
ecaub_novel-mir-895	chr5	-	23	chr5:93215888..93215956:-	UUUGACACCAUCUGUAUCAGCAU
ecaub_novel-mir-896	chr5	+	23	chr5:93404532..93404589:+	AAGCUGCCAGUUGGGAGGAAAUC
ecaub_novel-mir-901	chr6	-	23	chr6:12987319..12987396:-	UAGCUUAUGUCUGACUCAGAGUU
ecaub_novel-mir-906	chr6	-	23	chr6:26481395..26481458:-	GUUAGACUGGAGAUGAAGUGUUG
ecaub_novel-mir-907	chr6	-	22	chr6:28060756..28060805:-	CAGAGCAGGUCACUGUGGCAUC
ecaub_novel-mir-908	chr6	-	23	chr6:31033463..31033522:-	UUUGGCAACGGUCCUGGUGUGGG
ecaub_novel-mir-910	chr6	+	20	chr6:32485680..32485734:+	UGGUAAGGCUCCAAGAGGUU
ecaub_novel-mir-912	chr6	-	22	chr6:38732310..38732376:-	GCUGUGGAUCUGCCCAGCUGGC
ecaub_novel-mir-913	chr6	-	22	chr6:38786829..38786893:-	UGGCUCAGAGACAUGAAGAGUC
ecaub_novel-mir-914	chr6	-	22	chr6:38832383..38832447:-	UGGCUCAGAGACAUGAAGAGUC
ecaub_novel-mir-915	chr6	+	20	chr6:41318022..41318066:+	UAGCACCAUCUGAAAUGAUC
ecaub_novel-mir-916	chr6	-	21	chr6:44670189..44670267:-	UUUGGCAAUGGUAGUGAGUAA
ecaub_novel-mir-917	chr6	-	22	chr6:48388663..48388741:-	GUCUUGCUGCUGGGUGGGGCCA
ecaub_novel-mir-918	chr6	+	22	chr6:55557500..55557582:+	CUCUUGCUGGGGUUGCAGCUGG
ecaub_novel-mir-919	chr6	-	22	chr6:56049409..56049485:-	UGGAAUGUAUUCUUCUUUGGCA
ecaub_novel-mir-921	chr6	-	23	chr6:65722231..65722280:-	UGGAAUGUAACAAAGUAUGAGAA
ecaub_novel-mir-922	chr6	-	22	chr6:68585494..68585537:-	CGGCAUUUUCAGGGUAGGAAAU
ecaub_novel-mir-923	chr6	-	23	chr6:68680477..68680522:-	GAUGAUGCCAGCACUGAUGGUGA
ecaub_novel-mir-925	chr6	+	22	chr6:70194913..70194967:+	AAGGGAAAGGUGGGUCAAGGAG	Kim et al. 2014 Novel_00556 novel AAGGGAAAGGUGGGUCAAGGA, Kim et al. 2014 Novel_00517 novel AAGGGAAAGGUGGGUCAAGG
ecaub_novel-mir-927	chr6	-	22	chr6:75110425..75110488:-	UAAGGCACGGGACCUGAUAUGC
ecaub_novel-mir-928	chr6	-	23	chr6:75353758..75353820:-	UGCCACCUUCUCUCUGCCCCAGG
ecaub_novel-mir-929	chr6	+	22	chr6:82917098..82917153:+	CAAGGCAGCCCCUUCAUCCACC	Mach et al. 2016 new-eca-mir-295 21 AAGGCAGCCCCTTCATCCACC 6 82917099 82917120 +
ecaub_novel-mir-930	chr6	-	22	chr6:83518759..83518818:-	ACAGCUCAGUCGUGGCAGGAGA
ecaub_novel-mir-932	chr6	-	22	chr6:8569811..8569868:-	UUUGUUCGUUCGGCUCGCGUGA	Kim et al. 2014 Novel_00554 novel UUUGUUCGUUCGGCUCGCGUG
ecaub_novel-mir-933	chr6	+	24	chr6:8896919..8896978:+	UCCCUGUCCUCCAGGAGCUCACAC	Desjardin et al. 2014 new-eca-mir-544 13 12280012 12280032 21 + CCCTGTCCTCCAGGAGCTCA, Mach et al. 2016 new-eca-mir-544 22 TCCCTGTCCTCCAGGAGCTCAC 13 12280011 12280033 +
ecaub_novel-mir-934	chr7	+	22	chr7:1026978..1027067:+	GCUGGGCUCCUGAUGGACAUGG
ecaub_novel-mir-935	chr7	-	22	chr7:10900486..10900545:-	AACCAUGCUCUCCUCAGAACCA
ecaub_novel-mir-936	chr7	-	22	chr7:12350492..12350546:-	UCCCUGAGACCCUUUGGGGGCU
ecaub_novel-mir-937	chr7	+	21	chr7:12764495..12764584:+	CCCUGAGACCCUUUUUGAGUG
ecaub_novel-mir-941	chr7	-	23	chr7:27286019..27286079:-	CGCAGGAGGACUCAGCCAGACAG
ecaub_novel-mir-942	chr7	+	22	chr7:27417040..27417122:+	UUGGGCAUCUGAAUUGUUUACA
ecaub_novel-mir-943	chr7	-	22	chr7:28106702..28106763:-	ACUGGACUUGGAGUCCAUCUGC
ecaub_novel-mir-944	chr7	+	22	chr7:28909091..28909174:+	AAACUGUGGGCCUGAUUUGACU
ecaub_novel-mir-945	chr7	+	23	chr7:28943250..28943300:+	GAAAAAUCACACAGGUGCUGGCC
ecaub_novel-mir-947	chr7	+	22	chr7:36244305..36244364:+	UGAGAUGAGAUGUCCCAGCUCU
ecaub_novel-mir-949	chr7	+	22	chr7:4011104..4011152:+	AGUGUAUGUGUCAGGCGGGACU
ecaub_novel-mir-950	chr7	+	22	chr7:402407..402478:+	UCACGGCACCCUCCCCUCCAGC
ecaub_novel-mir-951	chr7	-	23	chr7:42295099..42295175:-	GGAGCUGGGGGUCUCUGGCGUAU
ecaub_novel-mir-953	chr7	-	21	chr7:43833260..43833328:-	GGUGUGUUCGGGACCCGAUUC
ecaub_novel-mir-954	chr7	-	23	chr7:44820375..44820452:-	UCUUCACCUGUGGGGGCUCCCGG
ecaub_novel-mir-955	chr7	-	22	chr7:44930165..44930225:-	GUUCCUGCUGAACUGAGCCAGU
ecaub_novel-mir-957	chr7	+	23	chr7:49278522..49278576:+	CCCAGGUGGGCUCAGCAGAGCUG
ecaub_novel-mir-960	chr7	-	22	chr7:5252658..5252706:-	CAGGGGGCUGCAGGGAAGGGCU
ecaub_novel-mir-961	chr7	-	22	chr7:52962590..52962650:-	GGACUCGGGCGUGGGGAAGAGC
ecaub_novel-mir-962	chr7	-	22	chr7:52962596..52962647:-	CUCGGGCGUGGGGAAGAGCAAC
ecaub_novel-mir-965	chr7	+	22	chr7:67559978..67560050:+	CAGAGCAGGACAUCAUAGCGUC
ecaub_novel-mir-966	chr7	+	22	chr7:67560028..67560076:+	CAGAGCAGGACAUCAUAGCGUC
ecaub_novel-mir-968	chr7	+	23	chr7:71006650..71006713:+	UGCCCUAUCUCCCCCCACCCAGA
ecaub_novel-mir-969	chr7	+	22	chr7:71102315..71102400:+	GCUUGUUGCUCAGGGAGCCUUG
ecaub_novel-mir-970	chr7	+	22	chr7:754066..754109:+	GAGCACCCGGGUCCCGAUCCCG
ecaub_novel-mir-973	chr7	+	22	chr7:80638852..80638913:+	CCCAAUGGCAUGCGCACAUGAU
ecaub_novel-mir-974	chr7	+	20	chr7:81688330..81688380:+	GUUCCGUUAAAUCCCAUACA
ecaub_novel-mir-975	chr7	-	21	chr7:82560366..82560452:-	CUCUACUUCGUGUGUAGGAUG
ecaub_novel-mir-976	chr7	+	23	chr7:84305683..84305774:+	UGGCUCAGGAGUCCAGGCACAGC
ecaub_novel-mir-980	chr7	-	21	chr7:9066540..9066618:-	GCUGUGCCAUGUCCCCACCUG
ecaub_novel-mir-982	chr7	+	22	chr7:94282723..94282768:+	UGAGAUGAAGACCUGUGGCCAG
ecaub_novel-mir-987	chr8	+	21	chr8:13933598..13933670:+	GGUAAGGCUUUGGGGAAGCGA
ecaub_novel-mir-991	chr8	-	21	chr8:19263264..19263318:-	UCUCCCUGCGUACCUGCAGCA
ecaub_novel-mir-994	chr8	+	22	chr8:21467602..21467666:+	AGGGAGGGCCUGUAGAGGUAAG
ecaub_novel-mir-999	chr8	-	22	chr8:24120905..24120971:-	AGCCAGCUUGAGCCCACCUACA
ecaub_novel-mir-1000	chr8	-	22	chr8:27055654..27055737:-	UGUGGGUUAGGAUGUGGACAUC
ecaub_novel-mir-1005	chr8	+	23	chr8:37453882..37453939:+	UGGCUCAGGGAAGGUGGAGCAGU
ecaub_novel-mir-1006	chr8	+	21	chr8:37993697..37993760:+	AAGGCACGGGCUUCAAUGUGC
ecaub_novel-mir-1007	chr8	-	22	chr8:39274827..39274875:-	UGAGGUAGUAGGGGUGACGUGG
ecaub_novel-mir-1008	chr8	-	21	chr8:4636393..4636454:-	AGCAGCAUUGGCACUCAUGCC
ecaub_novel-mir-1009	chr8	-	23	chr8:49053626..49053678:-	UAGCAAUGUCUGUUAUUAUCAUU
ecaub_novel-mir-1014	chr8	-	22	chr8:58841948..58842031:-	UCAGUGCACAUGCCUUGCCCAC
ecaub_novel-mir-1015	chr8	-	22	chr8:60615578..60615667:-	UAUUGCACUUUGAAAUAAAACA
ecaub_novel-mir-1016	chr8	+	22	chr8:61850499..61850562:+	UGGCUCAGUUCAGACUGUAACC
ecaub_novel-mir-1017	chr8	-	23	chr8:64297918..64297988:-	UGAAUAAUGUUUUGGUAUAUGUA
ecaub_novel-mir-1021	chr8	+	22	chr8:77548732..77548789:+	CUUGGCAAUGGUGAUUCAUGUU
ecaub_novel-mir-1023	chr8	-	22	chr8:85913881..85913938:-	AGUUCUUCAGUGGCACUAGGGC
ecaub_novel-mir-1025	chr8	-	23	chr8:8747049..8747099:-	CCUCCUGCCGAACUUCGCGCGCG
ecaub_novel-mir-1026	chr8	-	23	chr8:8747076..8747150:-	CCUCCUGCCGAACUUCGCGCGCG
ecaub_novel-mir-1028	chr8	+	23	chr8:88979679..88979730:+	GUGUGGGUUUCUAGUCCGGGCGG	Mach et al. 2016 new-eca-mir-427 21 CAGTTCCAGGGAGCACCGTTT 10 5546065 5546086 +
ecaub_novel-mir-1029	chr8	-	23	chr8:89675692..89675736:-	CAGCCCUCUAGCCCACCAGAAAG
ecaub_novel-mir-1030	chr8	-	23	chr8:9045711..9045757:-	UGGAAUGUAAAGACUGCAUGAGG	Mach et al. 2016 new-eca-mir-346 19 TGGAATGTAAAGACTGCAT 8 9045712 9045734 -
ecaub_novel-mir-1031	chr8	+	21	chr8:90560919..90560992:+	GAUGUUGCUCAGAAAGCAACC
ecaub_novel-mir-1033	chr8	-	22	chr8:93730140..93730200:-	AGCCACUUCUCUUUCACCCGCC	Desjardin et al. 2014 new-eca-mir-389 8 93730141 93730162 22 - AGCCACTTCTCTTTCACCCGC
ecaub_novel-mir-1034	chr8	+	22	chr8:9757358..9757421:+	UCUAACUCCGGGGGCACCGUGU
ecaub_novel-mir-1036	chr9	-	22	chr9:15632444..15632500:-	CCCAGUGUUUCUCAGGUUCAGA
ecaub_novel-mir-1038	chr9	+	23	chr9:19182748..19182820:+	GGAACAGUGGCUCCUGGGGCAAA
ecaub_novel-mir-1040	chr9	+	21	chr9:25582112..25582186:+	CUUGGCAAUUUGCCGUGUCAC
ecaub_novel-mir-1041	chr9	+	22	chr9:25582165..25582241:+	CUUGGCAAUUUGCCGUGUCACA
ecaub_novel-mir-1043	chr9	-	21	chr9:41476963..41477050:-	UGCCAUGUCCCAGAGCCAACU
ecaub_novel-mir-1044	chr9	+	22	chr9:42751925..42752005:+	CAAGGCACGGGAUAGUUCCACA
ecaub_novel-mir-1046	chr9	+	22	chr9:46740721..46740785:+	AACCAUGCUCCUUAGCUGCGAC
ecaub_novel-mir-1048	chr9	-	21	chr9:48238047..48238130:-	GUCUUGCUGCUUGUGGCCUGG
ecaub_novel-mir-1049	chr9	-	22	chr9:61902101..61902177:-	GAGAAACCAGGACAGCAACAGU
ecaub_novel-mir-1051	chr9	-	22	chr9:65670901..65670971:-	GCCUCGUUAGCGCAGUAGGCAG
ecaub_novel-mir-1053	chr9	+	22	chr9:68925725..68925789:+	AUGCAAUGUCUUAUUAAUGCAA
ecaub_novel-mir-1055	chr9	+	21	chr9:74065063..74065137:+	CCAGGCAUCAGAAUCAAGGUG
ecaub_novel-mir-1056	chr9	+	22	chr9:74132024..74132070:+	ACUCUGCUGGAGCCACGCGGAC
ecaub_novel-mir-1057	chr9	-	21	chr9:74248430..74248509:-	CAGAACGACCUGGGUGCAGUC
ecaub_novel-mir-1059	chr9	+	22	chr9:78318017..78318078:+	AUCGUGGUUUUGGGGCUGGAGC
ecaub_novel-mir-1061	chr9	-	23	chr9:79126456..79126527:-	CAGCUCAGUUCAAGUCAGUGUCA
ecaub_novel-mir-1063	chr9	+	22	chr9:80879368..80879456:+	CCUGGUCCCAGGACCAAGCGUG
ecaub_novel-mir-1064	chr9	-	22	chr9:81323639..81323713:-	GUUGGCAAUGGCAAUGGAUGUU
ecaub_novel-mir-1066	chr9	-	22	chr9:82890777..82890837:-	UCUGCUUCUGCUGUCGGCCCAG	Kim et al. Novel_00367 novel UCUGCUUCUGCUGUCGGCCCAG, Kim et al. 2014 Novel_00652 novel UCUGCUUCUGCUGUCGGCCCA
ecaub_novel-mir-1067	chr9	+	22	chr9:82907161..82907210:+	GUCACCAAAGCAAAGCGUGUGA
ecaub_novel-mir-1068	chr9	-	22	chr9:83051327..83051394:-	GUGAGGGCCUGGGAGGUUUGGC
ecaub_novel-mir-1069	chr9	+	22	chr9:83460016..83460096:+	GCUGUUUGCUCAGGGCUAAUUU
ecaub_novel-mir-1071	chrX	+	22	chrX:106173081..106173144:+	UGAGAUGAAGCACUGUCACGCU
ecaub_novel-mir-1072	chrX	-	23	chrX:106527626..106527673:-	ACUGGACUUGGAGUCAGAACAUC	Mach et al. 2016 new-eca-mir-311 19 ACTGGACTTGGAGTCAGAA 7 26089575 26089599 -
ecaub_novel-mir-1073	chrX	+	23	chrX:109445164..109445238:+	GCAUGGCACAGUACCGGCCCAUG
ecaub_novel-mir-1074	chrX	-	21	chrX:11074566..11074628:-	GUCAUCAGAAGCUGUGAAGGG
ecaub_novel-mir-1076	chrX	-	21	chrX:114926968..114927011:-	CAGAGCAGGAACAGUGUUUCU
ecaub_novel-mir-1077	chrX	-	24	chrX:118959916..118960001:-	AAACCAGGAAGAGUUGGUCGGCUU
ecaub_novel-mir-1078	chrX	+	23	chrX:119239518..119239573:+	UCCCUGAGACCCUUUCUGGGGCC
ecaub_novel-mir-1079	chrX	-	22	chrX:122402842..122402902:-	UUCCCGUCUGGUAUCUCCCCCA
ecaub_novel-mir-1080	chrX	-	22	chrX:122656718..122656809:-	CCCUGCUGUGGGACAUGGGGGC
ecaub_novel-mir-1082	chrX	+	22	chrX:123196458..123196519:+	UUCAUUUACUUCCCAGCCUACA
ecaub_novel-mir-1084	chrX	+	22	chrX:17610518..17610592:+	GCUGUGCCAUUUCUUCAGAAAC
ecaub_novel-mir-1085	chrX	+	22	chrX:22565525..22565583:+	UUGUGUGGAUAGACCUUCCUCU
ecaub_novel-mir-1089	chrX	+	21	chrX:26490449..26490493:+	GUUGGCAAUGGUUUGUGUGUG
ecaub_novel-mir-1090	chrX	-	22	chrX:32320965..32321051:-	UUUGGCAAUCCAUGCCUGGGGG
ecaub_novel-mir-1092	chrX	+	21	chrX:39934547..39934633:+	CAAUGUUGCCCAGGGAGCAGG
ecaub_novel-mir-1093	chrX	+	21	chrX:4288924..4289004:+	GAAGUGCAGUCUAGGCCAGCU
ecaub_novel-mir-1094	chrX	+	22	chrX:46899971..46900055:+	CCCAGUGUUUCUCAGUAGGGGA
ecaub_novel-mir-1095	chrX	+	23	chrX:47318578..47318630:+	CCCAGUGGGACUGUGCAAGUGGG
ecaub_novel-mir-1096	chrX	-	22	chrX:4982118..4982185:-	CAGAGCAGGGACAGUGCUGUUC
ecaub_novel-mir-1098	chrX	-	21	chrX:52153166..52153225:-	AGCAGCAUUACGUGAAGGAAU
ecaub_novel-mir-1099	chrX	+	23	chrX:52801677..52801741:+	AAGUUCAUUAGGCUCUGCUUUGA
ecaub_novel-mir-1100	chrX	-	21	chrX:53099411..53099486:-	UUGGGCAUCUGAAUCAGUUCA
ecaub_novel-mir-1101	chrX	-	22	chrX:54060529..54060603:-	UUUCUUCCUCGUACUUGACUGA
ecaub_novel-mir-1102	chrX	+	21	chrX:55435997..55436045:+	AUAAUACAACCUGAUAAGUGC
ecaub_novel-mir-1103	chrX	+	21	chrX:56377490..56377557:+	AAGCUGCCAGGGUCCUCCGCA
ecaub_novel-mir-1104	chrX	-	22	chrX:67312336..67312399:-	AGGUAAUGUAGCAAGACGGAGG
ecaub_novel-mir-1105	chrX	+	21	chrX:70254498..70254567:+	AAGCUGCCAGGGUCCUCUGCA
ecaub_novel-mir-1106	chrX	-	23	chrX:71082322..71082379:-	AGAAGAAGGCUGCUGGCAAAGGG
ecaub_novel-mir-1109	chrX	+	23	chrX:89610248..89610298:+	CAGCUUAUGUCUGUGACACCACA
ecaub_novel-mir-1111	chrX	+	21	chrX:91981647..91981719:+	GAGCUUAUUCAUAUUUCAGUU
ecaub_novel-mir-1113	chrX	-	22	chrX:95265898..95265962:-	CAAAUCAUUUUUUACUCUCCAA	Desjardin et al. 2014 new-eca-mir-1060 X 95265899 95265920 22 - CAAATCATTTTTTACTCTCCA, Mach et al. 2016 new-eca-mir-1060 21 CAAATCATTTTTTACTCTCCA X 95265898 95265920 -
ecaub_novel-mir-1114	chrX	-	22	chrX:95374147..95374192:-	UUUGGCAGCCCAGGGUUACACC
ecaub_novel-mir-1115	chrX	+	23	chrX:95952044..95952095:+	ACUAGACUGGCAGGUCCCUCAGU
ecaub_novel-mir-1117	chrX	-	22	chrX:97822648..97822709:-	UGGCUCACGGACCUGAAGGUGA
ecaub_novel-mir-1119	chrX	-	22	chrX:99111107..99111189:-	UAAUGGCACUCAUUUAAAUAUC
ecaub_novel-mir-1120	Unplaced	-	23	NW_001867468.1:800276..800338:-	UGGGGUGUGCUCAGAGCAGGGGA
ecaub_novel-mir-1121	Unplaced	-	23	NW_001867475.1:13323..13374:-	GUGUGGGUUUCUAGUCCGGGCGG
ecaub_novel-mir-1122	Unplaced	+	24	NW_001867490.1:213514..213580:+	UAGCAGCCAUGCUAUGCUGGCAAC
ecaub_novel-mir-1123	Unplaced	-	23	NW_001867567.1:317307..317381:-	CCCUGCAAUGGUUGCAGUGACCC
ecaub_novel-mir-1124	Unplaced	+	22	NW_001867611.1:445626..445676:+	UCCGGCAAUGGUUGCAGUGCAA
ecaub_novel-mir-1125	Unplaced	+	23	NW_001867765.1:57062..57138:+	GUGCCCACGAAGGUGGACGCAGU
ecaub_novel-mir-1130	Unplaced	+	24	NW_001867886.1:84326..84392:+	UAGCAGCCAUGCUAUGCUGGCAAC
ecaub_novel-mir-1132	Unplaced	+	24	NW_001868535.1:11878..11939:+	AACAUUCAACCUGUCGGUGAGUUU
ecaub_novel-mir-1133	Unplaced	+	23	NW_001868535.1:12018..12068:+	AACAUUCAUUGUUGUCGGUGGGU
ecaub_novel-mir-1136	Unplaced	-	21	NW_001868634.1:49300..49386:-	CCCAAUGGCAUGCCGAUGACG
ecaub_novel-mir-1137	Unplaced	-	23	NW_001868788.1:44699..44760:-	CCCGAGGUUGGGAGUCUCCUCGU
ecaub_novel-mir-1138	Unplaced	-	23	NW_001868942.1:70735..70797:-	UGAACUGGGGCCCAGGAUGGGGA	Mach et al. 2016new-eca-mir-999 22 TGAACTGGGGCCCAGGATGGGG Un0153 70736 70758 -
ecaub_novel-mir-1139	Unplaced	-	22	NW_001869151.1:18389..18465:-	ACUCCAUUUGUUUACUACUGUU
ecaub_novel-mir-1140	Unplaced	+	22	NW_001869228.1:206202..206255:+	UGAGGCACGGGGAAGUAGAGCG
ecaub_novel-mir-1141	Unplaced	+	22	NW_001869527.1:2498..2565:+	CCCCCGUAGAUCCCUAGAGAGC
ecaub_novel-mir-1142	Unplaced	+	23	NW_001869756.1:484..548:+	UCAGGCAAUGGAUGCAGUGUCCC
ecaub_novel-mir-1145	Unplaced	-	25	NW_001870427.1:50007..50058:-	AAGGGCAGGGCGCCCUGGAAUGGGU
ecaub_novel-mir-1146	Unplaced	-	23	NW_001870561.1:526..576:-	UCCCUGUCCUCCAGGAGUUUCCU
ecaub_novel-mir-1147	Unplaced	+	23	NW_001870592.1:32007..32083:+	CUCCUCCUCUCUUCCGCUCCAGA
ecaub_novel-mir-1148	Unplaced	+	22	NW_001870759.1:2592..2657:+	GCCACAUUGCCAGGAGCUGAAA
ecaub_novel-mir-1149	Unplaced	+	21	NW_001871213.1:1033..1100:+	CCUGGACGGUUCAGGUGCCAA
ecaub_novel-mir-1150	Unplaced	+	23	NW_001871252.1:8609..8682:+	UCCGGCAAUGGUUGCAGUGUGCC
ecaub_novel-mir-1151	Unplaced	-	24	NW_001872396.1:18012..18059:-	GGAGGACAGUGAGUGAGCAAGAGC
ecaub_novel-mir-1153	Unplaced	+	23	NW_001872913.1:569..620:+	GUGUGGGUUUCUAGUCCGGGCGG
ecaub_novel-mir-1154	Unplaced	+	23	NW_001873385.1:3270..3324:+	CAUUCUGACCUGUACUUCUGUCA
ecaub_novel-mir-1155	Unplaced	-	22	NW_001873771.1:25853..25906:-	UGUGGGGUGUCCGAGCACGGCA
ecaub_novel-mir-1156	Unplaced	-	22	NW_001873771.1:30062..30108:-	AGGCCGGUGGUGGCCCCGGGCG
ecaub_novel-mir-1157	Unplaced	-	20	NW_001873892.1:1263..1324:-	UUUGGCAAUGGUGGCACGUG
ecaub_novel-mir-1158	Unplaced	+	21	NW_001875686.1:1105146..1105216:+	ACCCUUGAUGGUUUCUUCUUU
ecaub_novel-mir-1160	Unplaced	-	22	NW_001875797.1:1036419..1036480:-	GAGGCAGCUGUGGACAGUGUGU
ecaub_novel-mir-1161	Unplaced	+	23	NW_001875797.1:1103198..1103260:+	CCACCUCCCCUGCAAACGUCCAG
ecaub_novel-mir-1162	Unplaced	+	22	NW_001875797.1:1181504..1181569:+	CGAUGCCAUCCUCCCAGCAGGC
ecaub_novel-mir-1164	Unplaced	+	21	NW_001875797.1:874014..874091:+	CAGAGCAGGACACUGUGGACA
ecaub_novel-mir-1165	Unplaced	-	22	NW_001875908.1:215454..215543:-	UUUGGCAAUGGUUGCACAACUC
ecaub_novel-mir-1166	Unplaced	+	22	NW_001875908.1:717376..717453:+	GUUAGACUGGAGAGUCCUGUGA
ecaub_novel-mir-1167	Unplaced	-	21	NW_001876312.1:4980..5027:-	UUUGGCAAUGGCAGCCCCAUU
ecaub_novel-mir-1168	Unplaced	-	21	NW_001876352.1:131524..131610:-	CCCAAUGGCAUGCCGAUGACG
ecaub_novel-mir-1169	Unplaced	+	21	NW_001876352.1:924931..925000:+	GAUGAUGCCAGCAGAUGUUAU
ecaub_novel-mir-1170	Unplaced	+	22	NW_001876574.1:266877..266924:+	CCCAGUGUUUAGAUCGUGUCAG
ecaub_novel-mir-1174	Unplaced	+	24	NW_001877028.1:668734..668800:+	UAGCAGCCAUGCUAUGCUGGCAAC
ecaub_novel-mir-1175	chr11	+	22	chr11:54402158-54402237:+	TGCGGGGCTAGGGCTAACAGCA
ecaub_novel-mir-1176	chr23	-	22	chr23:54151153-54151227:-	CTATACAATCTACTGTCTTTCC
ecaub_novel-mir-1177	chr27	-	22	chr27:3709569-3709633:-	TCCTGTACTGAGCTGCCCCGAG
ecaub_novel-mir-1178	chr28	+	22	chr28:42017311-42017388:+	TGAGGTAGTAGGTTGTGTGGTT
