# Supplementary material for: Novel equine tissue miRNAs and breed-related miRNA expressed in serum
Source: BMC Genomics. 2016 Oct 26;17:831. doi: 10.1186/s12864-016-3168-2 (PMC5080802; doi:10.1186/s12864-016-3168-2)
Supplement: Additional file 5: Table S4. — Differentially expressed miRNAs in pony serum compare to Warmbloods. An Excel table with log 2 fold changes and false discovery rates of genes significantly differentially expressed in serum derived from 4 Shetland and one Welsh pony in comparison to 44 Warmbloods. (XLSX 11 kb) [file 12864_2016_3168_MOESM5_ESM.xlsx]

## Sheet: Supplemental_Table_S4.txt
miR_id; hairpin_id	logFC	logCPM	PValue	FDR
eca-miR-122;MIMAT0012995;eca-mir-122,MI0012747	7.05	12.77	1.42e-43	5.92e-41
eca-miR-99a;MIMAT0013184;eca-mir-99a-2,MI0012929	3.21	6.7	1.11e-26	2.31e-24
eca-miR-193b;MIMAT0013056;eca-mir-193b,MI0012800	5.18	4.73	1.02e-25	1.41e-23
eca-miR-193a-5p;MIMAT0013025;eca-mir-193a,MI0012773	4.71	3.6	1.18e-23	1.23e-21
eca-miR-215;MIMAT0013190;eca-mir-215,MI0012938	2.78	10.6	7.32e-23	6.11e-21
ecaub_novel-miR-1145;ecaub_novel-mir-1145	3.59	9.23	1.69e-21	1.17e-19
eca-miR-205;MIMAT0012962;eca-mir-205,MI0012713	3.8	2.55	3.51e-21	2.09e-19
eca-miR-146a;MIMAT0013065;eca-mir-146a,MI0012809	2.78	9.4	1.11e-20	5.78e-19
eca-miR-200a;MIMAT0012909;eca-mir-200a,MI0012665	3.64	4.09	2.4e-17	1.11e-15
eca-miR-22;MIMAT0013031;eca-mir-22,MI0012778	2.59	10.99	3.91e-16	1.63e-14
eca-miR-29a;MIMAT0012940;eca-mir-29a,MI0012694	1.88	7.19	8.56e-16	3.24e-14
eca-miR-532-5p;MIMAT0013235;eca-mir-532,MI0012979	1.74	8.2	1.84e-13	6.39e-12
eca-miR-125a-5p;MIMAT0013008;eca-mir-125a,MI0012760	2.77	5.34	2.37e-13	7.61e-12
eca-miR-192;MIMAT0013049;eca-mir-192,MI0012792	2.38	12.45	4.05e-13	1.21e-11
eca-miR-660;MIMAT0013241;eca-mir-660,MI0012983	2.12	3.92	2.91e-11	8.09e-10
eca-miR-143;MIMAT0013063;eca-mir-143,MI0012807	2.73	3.89	5.83e-11	1.52e-09
eca-miR-502-3p;MIMAT0013226;eca-mir-502,MI0012971	1.77	6.68	7.39e-10	1.81e-08
eca-miR-483;MIMAT0034670;eca-mir-483,MI0028301	3.32	5.16	1.79e-09	4.15e-08
eca-miR-328;MIMAT0012929;eca-mir-328,MI0012684	-2.88	9.94	1.99e-09	4.37e-08
eca-miR-183;MIMAT0012938;eca-mir-183,MI0012692	2.6	2.7	2.25e-08	4.68e-07
eca-miR-200b;MIMAT0012910;eca-mir-200b,MI0012666	3.51	2.68	8.54e-08	1.7e-06
eca-miR-191a;MIMAT0013079;eca-mir-191a,MI0012825	-1.61	13.64	9.56e-08	1.81e-06
eca-miR-139-5p;MIMAT0012983;eca-mir-139,MI0012735	1.75	4.24	1.18e-07	2.15e-06
eca-miR-365;MIMAT0013038;eca-mir-365-1,MI0012783	3.89	1.43	2.54e-07	4.23e-06
eca-miR-365;MIMAT0013038;eca-mir-365-2,MI0012802	3.89	1.43	2.54e-07	4.23e-06
eca-miR-361-5p;MIMAT0013208;eca-mir-361,MI0012956	-3.29	7.59	3.74e-07	6.01e-06
eca-miR-1291a;MIMAT0012968;eca-mir-1291a,MI0012721	2.69	4	6.14e-07	9.48e-06
ecaub_novel-miR-751;ecaub_novel-mir-751	-3.37	4.28	6.88e-07	1.02e-05
eca-miR-504;MIMAT0013228;eca-mir-504,MI0012973	-3.71	3.8	1.32e-06	1.9e-05
eca-miR-10b;MIMAT0013090;eca-mir-10b,MI0012837	1.72	9.49	1.47e-06	2.05e-05
eca-miR-885-5p;MIMAT0013081;eca-mir-885,MI0012828	3.35	3.23	2.47e-06	3.33e-05
eca-miR-9055;MIMAT0034599;eca-mir-9055,MI0028226	-2.56	3.97	7.36e-06	9.59e-05
eca-miR-1379;MIMAT0034674;eca-mir-1379,MI0028305	-1.9	6.4	1.25e-05	0.000158
eca-let-7c;MIMAT0013181;eca-let-7c,MI0012925	2.11	3.95	1.74e-05	0.000207
eca-miR-450c;MIMAT0013222;eca-mir-450c,MI0012967	4.71	1.05	1.77e-05	0.000207
ecaub_novel-miR-932;ecaub_novel-mir-932	1.68	7.89	1.86e-05	0.000207
eca-miR-1;MIMAT0012994;eca-mir-1-1,MI0012746	3.94	1.98	2e-05	0.000207
eca-miR-1;MIMAT0012994;eca-mir-1-2,MI0012853	3.94	1.98	2e-05	0.000207
eca-miR-182;MIMAT0012937;eca-mir-182,MI0012691	2.19	2.82	2.13e-05	0.000207
eca-miR-744;MIMAT0034644;eca-mir-744,MI0028274	-1.31	7.05	2.13e-05	0.000207
ecaub_novel-miR-1175;eca-mir-744,MI0028274	-1.31	7.05	2.13e-05	0.000207
eca-miR-744;MIMAT0034644;ecaub_novel-mir-1175	-1.31	7.05	2.13e-05	0.000207
ecaub_novel-miR-1175;ecaub_novel-mir-1175	-1.31	7.05	2.13e-05	0.000207
ecaub_novel-miR-1033;ecaub_novel-mir-1033	-4.03	2.35	4.18e-05	0.000396
eca-miR-194;MIMAT0013050;eca-mir-194-2,MI0012937	3.47	1.76	4.53e-05	0.00042
eca-miR-92a;MIMAT0013089;eca-mir-92a,MI0012836	-1.65	15.46	6.64e-05	0.00059
eca-miR-92a;MIMAT0013089;eca-mir-92a-2,MI0012987	-1.64	15.47	6.75e-05	0.00059
ecaub_novel-miR-693;ecaub_novel-mir-693	1.58	4.55	6.79e-05	0.00059
eca-miR-145;MIMAT0013064;eca-mir-145,MI0012808	1.75	4.12	8.91e-05	0.000753
eca-miR-92b;MIMAT0012966;eca-mir-92b,MI0012719	-1.81	7.71	9.03e-05	0.000753
ecaub_novel-miR-546;ecaub_novel-mir-546	-6.04	2.68	0.000112	0.000912
